# Supplementary material for: S100A10 Has a Critical Regulatory Function in Mammary Tumor Growth and Metastasis: Insights Using MMTV-PyMT Oncomice and Clinical Patient Sample Analysis
Source: Cancers (Basel). 2020 Dec 7;12(12):3673. doi: 10.3390/cancers12123673 (PMC7762402; doi:10.3390/cancers12123673)
Supplement: Supplementary file 1 [file cancers-12-03673-s001.zip]

Archive with 2 entries (2 files):
- cancers-968513_supplementary/cancers-968513_supplementary_conversion.docx
- cancers-968513_supplementary/Supplemental File 2 - Microarray hits.xlsx
