# Supplementary material for: S100A10 Has a Critical Regulatory Function in Mammary Tumor Growth and Metastasis: Insights Using MMTV-PyMT Oncomice and Clinical Patient Sample Analysis
Source: Cancers (Basel). 2020 Dec 7;12(12):3673. doi: 10.3390/cancers12123673 (PMC7762402; doi:10.3390/cancers12123673)
Supplement: Supplementary file 1 [file cancers-12-03673-s001.zip › cancers-968513_supplementary/Supplemental File 2 - Microarray hits.xlsx]

## Sheet: downreg sig
ID	KO Avg (log2)	WT Avg (log2)	KO Standard Deviation	WT Standard Deviation	Fold Change	neg log10pvalue	P-val	FDR P-val	Public Gene IDs	Gene Symbol	Description	Chromosome	Strand	Start	Stop
17236227	5.26	5.85	0.16	0.21	-1.5	2.0655	0.0086	0.4794	NM_175331; XM_006513017; ENSMUST00000099396	Nt5dc3	5-nucleotidase domain containing 3	chr10	+	86779005	86838389
17331705	5.12	6.35	0.47	1	-2.35	2.03152	0.0093	0.5000	NM_009621; ENSMUST00000023610; ENSMUST00000125897; ENSMUST00000138474; BC040382; BC050834; D67076; OTTMUST00000047513; OTTMUST00000047514; OTTMUST00000047515	Adamts1	a disintegrin-like and metallopeptidase (reprolysin type) with thrombospondin type 1 motif, 1	chr16	-	85793827	85803115
17539064	5.52	6.32	0.12	0.45	-1.74	1.85387	0.0140	0.6005	NM_001313718; NM_019736; ENSMUST00000026324; ENSMUST00000131332; ENSMUST00000134662; AB028898; BC021763; OTTMUST00000046206; OTTMUST00000046207; OTTMUST00000046208	Acot9	acyl-CoA thioesterase 9	chrX	+	155262443	155297654
17227094	5.51	6.13	0.21	0.26	-1.53	1.82102	0.0151	0.6072	NM_001008533; NM_001039510; NM_001282945; NM_001291928; NM_001291930; XM_006529079; ENSMUST00000038191; ENSMUST00000086465; ENSMUST00000169927; ENSMUST00000187631; BC079624; OTTMUST00000126542; OTTMUST00000126543; OTTMUST00000126544; KC881107	Adora1	adenosine A1 receptor	chr1	-	134199222	134235431
17519112	4.32	5.55	0.51	0.56	-2.36	1.63827	0.0230	0.7217	NM_009022; ENSMUST00000034723; BC075704; OTTMUST00000049811	Aldh1a2	aldehyde dehydrogenase family 1, subfamily A2	chr9	+	71215789	71296243
17431720	6.4	7.33	0.62	0.88	-1.9	1.38828	0.0409	0.8518	NM_001287172; NM_007431; XM_006538497; XM_006538498; XM_006538499; XM_006538500; ENSMUST00000030551; ENSMUST00000133473; ENSMUST00000133566; ENSMUST00000138463; ENSMUST00000139951; ENSMUST00000141451; ENSMUST00000143757; ENSMUST00000153588; AB473959; BC065175; J02980; M54798; OTTMUST00000022726; OTTMUST00000022727; OTTMUST00000022731; OTTMUST00000022733; OTTMUST00000022734; OTTMUST00000022735; OT…	Alpl	alkaline phosphatase, liver/bone/kidney	chr4	-	137741732	137796384
17439029	4.73	6.88	0.55	0.31	-4.46	4.62893	2.35E-05	0.0176	NM_009704; ENSMUST00000031325; BC009138; CT010320; D12648; OTTMUST00000137420	Areg	amphiregulin	chr5	+	91139615	91148432
17407775	4.81	5.51	0.13	0.43	-1.61	1.61618	0.0242	0.7351	NM_001085383; NM_023628; XM_006502115; XM_011240235; XR_375584; ENSMUST00000015846; ENSMUST00000107183; ENSMUST00000123365; ENSMUST00000164406; BC062140; OTTMUST00000052358; OTTMUST00000052359; OTTMUST00000052360	Anxa9	annexin A9	chr3	-	95296093	95307176
17324695	5.75	6.47	0.56	0.2	-1.64	1.32057	0.0478	0.8829	NM_013900; XM_006522232; ENSMUST00000023464; AB024336; BC040347	Mfi2	antigen p97 (melanoma associated) identified by monoclonal antibodies 133.2 and 96.5	chr16	+	31878810	31899020
17541378	4.21	4.93	0.33	0.63	-1.65	1.97881	0.0105	0.5302	NM_013912; ENSMUST00000039026; AB023494; BC020015; DQ832282; OTTMUST00000042500	Apln	apelin	chrX	-	48025146	48034853
17353881	4.17	4.76	0.26	0.24	-1.51	1.32975	0.0468	0.8799	NM_001205336; NM_139206; XM_006525486; XM_006525487; XM_006525488; XM_006525489; XM_006525490; XM_006525491; XM_006525492; XM_011246799; ENSMUST00000042944; AF469621; AK220486; BC026945; BC068145	Arap3	ArfGAP with RhoGAP domain, ankyrin repeat and PH domain 3	chr18	-	37972623	37998969
17332358	4.67	5.3	0.42	0.35	-1.54	1.63264	0.0233	0.7241	NM_001302152; NM_001302153; NM_001302154; NM_001302179; NM_001302183; NM_133659; XM_006522894; XM_006522895; XM_006522896; XM_006522899; XM_006522900; XM_006522903; XM_006522904; XM_006523162; XM_006523163; XM_006523164; XM_006523167; XM_006523168; XM_006523171; XM_006523172; ENSMUST00000077773; ENSMUST00000113846; ENSMUST00000113848; ENSMUST00000118113; ENSMUST00000121809; ENSMUST00000122199; EN…	Erg	avian erythroblastosis virus E-26 (v-ets) oncogene related	chr16	-	95359169	95586593
17406730	6.92	7.76	0.33	0.54	-1.78	1.44249	0.0361	0.8230	NM_001032298; ENSMUST00000098956; OTTMUST00000052381	Bglap2	bone gamma-carboxyglutamate protein 2	chr3	-	88377736	88378699
17406718	6.11	7.38	0.4	0.8	-2.41	1.88273	0.0131	0.5885	NM_001305448; NM_001305449; NM_001305450; NM_031368; ENSMUST00000075523; ENSMUST00000107542; ENSMUST00000107543; ENSMUST00000140259; BC031815; BC055868; OTTMUST00000052371; OTTMUST00000052372; OTTMUST00000052374; OTTMUST00000052380	Bglap3	bone gamma-carboxyglutamate protein 3	chr3	-	88368616	88372743
17376677	3.98	4.61	0.17	0.6	-1.54	1.46852	0.0340	0.8176	NM_007553; XM_006498619; ENSMUST00000028836; BC100344; OTTMUST00000037190	Bmp2	bone morphogenetic protein 2	chr2	+	133552159	133562885
17283725	7.34	7.96	0.23	0.23	-1.54	1.43652	0.0366	0.8236	NM_001040682; NM_053155; NR_104435; NR_104436; NR_104437; NR_104438; NR_104439; ENSMUST00000109936; ENSMUST00000109937; AB047978; AB059643; AB059644; AB059645; AB059646; AB059647; AB059648; BC019176; BC141280	Clmn	calmin	chr12	-	104763114	104865076
17339529	5.19	5.78	0.13	0.31	-1.51	1.34969	0.0447	0.8708	NM_001271483; NM_001271484; NM_030179; NM_175378; NR_073185; XM_006525143; XM_006525144; XM_006525145; XM_006525146; XM_006525147; XM_006525148; XM_006525149; XM_006525150; XM_006525151; XM_006525152; XM_006525153; XM_006525154; XR_385397; ENSMUST00000024854; BC011280; BC035226	Clip4	CAP-GLY domain containing linker protein family, member 4	chr17	+	71769691	71858351
17533535	2.95	3.86	0.18	0.32	-1.89	2.02228	0.0095	0.5044	NM_021715; XR_878032; ENSMUST00000044138; AB040710; AB046929; BC019204; OTTMUST00000041312	Chst7	carbohydrate (N-acetylglucosamino) sulfotransferase 7	chrX	+	20059560	20097521
17396162	7.33	8.06	0.54	0.12	-1.66	1.88273	0.0131	0.5885	NM_009801; XM_006530050; ENSMUST00000029078; ENSMUST00000192609; ENSMUST00000195520; BC055291; K00811; OTTMUST00000129483; OTTMUST00000129484; OTTMUST00000129485	Car2	carbonic anhydrase 2	chr3	+	14886426	14900770
17438631	7.61	9.14	1.07	1.87	-2.88	1.42251	0.0378	0.8334	NM_001286015; NM_001286016; NM_007784; ENSMUST00000094641; ENSMUST00000196380; ENSMUST00000197157; ENSMUST00000197631; ENSMUST00000197788; ENSMUST00000197794; ENSMUST00000197911; ENSMUST00000198432; ENSMUST00000199533; ENSMUST00000200344; BC002101; BC003859; BC006024; BC008278; BC040246; M36780; OTTMUST00000134353; OTTMUST00000134354; OTTMUST00000134355; OTTMUST00000134357; OTTMUST00000136994; OT…	Csn1s1	casein alpha s1	chr5	+	87666224	87682574
17438649	4.34	6.14	0.31	1.12	-3.47	2.49485	0.0032	0.3031	NM_001304765; NM_001304767; NM_001304768; NM_001304769; NM_007785; ENSMUST00000076379; ENSMUST00000196585; ENSMUST00000196749; ENSMUST00000197019; ENSMUST00000197544; ENSMUST00000199200; ENSMUST00000200200; ENSMUST00000200210; ENSMUST00000200322; ENSMUST00000200350; BC139326; D10215; OTTMUST00000134370; OTTMUST00000134371; OTTMUST00000134372; OTTMUST00000134373; OTTMUST00000137001; OTTMUST0000013…	Csn1s2a	casein alpha s2-like A	chr5	+	87774567	87788797
17449429	5.25	7.21	1.35	2.31	-3.89	1.86967	0.0135	0.5920	NM_001286020; NM_001286021; NM_001286022; NM_001286023; NM_001286024; NM_009972; XM_011249405; XR_389259; ENSMUST00000082370; ENSMUST00000196163; ENSMUST00000196664; ENSMUST00000196869; ENSMUST00000197281; ENSMUST00000197422; ENSMUST00000198057; ENSMUST00000199624; ENSMUST00000200627; BC013332; BC019114; BC019189; BC021153; BC057671; BC080709; OTTMUST00000134358; OTTMUST00000134359; OTTMUST000001…	Csn2	casein beta	chr5	-	87692622	87699421
17217035	4.99	7.01	1.11	0.66	-4.07	1.61083	0.0245	0.7365	NM_007799; ENSMUST00000073350; ENSMUST00000112411; ENSMUST00000141061; BC005432; CT010252; OTTMUST00000054295; OTTMUST00000054296; OTTMUST00000054297	Ctse	cathepsin E	chr1	+	131638306	131675507
17408054	3.28	4.19	0.42	0.06	-1.88	2.39794	0.0040	0.3421	NM_001256180; NM_001256181; XM_011240148; ENSMUST00000093126; ENSMUST00000098841; BC107364; BC107365	BC107364	cDNA sequence BC107364	chr3	-	96433788	96452306
17523908	5.4	6.05	0.28	0.28	-1.57	1.67366	0.0212	0.6945	NM_001045524; XM_006509862; XM_006509863; XM_006509864; XM_011242364; XM_011242365; ENSMUST00000037397; AK129341; BC119072; BC120489	Cep126	centrosomal protein 126	chr9	-	8076633	8134294
17495821	5.23	5.86	0.13	0.1	-1.55	2.24413	0.0057	0.4020	NM_007672; XM_011241666; ENSMUST00000033169; ENSMUST00000140247; BC117530; BC118511; OTTMUST00000067651; OTTMUST00000067652; U88588	Cdr2	cerebellar degeneration-related 2	chr7	-	120957036	120982312
17504422	4.87	5.52	0.12	0.25	-1.56	2.24413	0.0057	0.4020	NM_001037841; NM_001286383; NM_029295; NR_104433; ENSMUST00000034342; ENSMUST00000098464; AF401530; AF401531; AY046597; AY047360	Cklf	chemokine-like factor	chr8	+	104250903	104264936
17217399	9.04	9.66	0.35	0.5	-1.54	1.68613	0.0206	0.6897	NM_007695; XM_006529111; XM_006529112; ENSMUST00000082060; ENSMUST00000132873; ENSMUST00000133701; ENSMUST00000134812; ENSMUST00000139254; ENSMUST00000144819; ENSMUST00000153856; ENSMUST00000156873; BC003780; BC004734; BC005611; CT010283; EU313768; OTTMUST00000074544; OTTMUST00000074545; OTTMUST00000074546; OTTMUST00000074547; OTTMUST00000074548; OTTMUST00000074549; OTTMUST00000077094; X93035	Chil1	chitinase-like 1	chr1	+	134182176	134190181
17410845	5.73	6.31	0.31	0.39	-1.5	1.55129	0.0281	0.7694	NM_009899; NR_130895; XM_006500965; XM_006500966; XM_006500967; XM_006500968; XM_011240004; XM_011240005; ENSMUST00000029932; ENSMUST00000059091; AF047838; AF052746; BC010260; BC132342; BC145057; OTTMUST00000065725; OTTMUST00000065726	Clca3a1; Clca1	chloride channel accessory 3A1; chloride channel accessory 1	chr3	-	144729916	144760841
17230174	6.03	6.65	0.28	0.09	-1.54	1.4389	0.0364	0.8230	NM_021350; ENSMUST00000104984; BC118932; OTTMUST00000050916	Chml	choroideremia-like	chr1	-	175682237	175688353
17458866	4.82	5.42	0.18	0.15	-1.52	2.46852	0.0034	0.3073	NM_001081665; XM_006505946; XM_006505947; XM_006505948; XM_006505949; XM_006505950; ENSMUST00000044729; ENSMUST00000169699; BC116335; OTTMUST00000094325; OTTMUST00000094326	Ccdc129	coiled-coil domain containing 129	chr6	+	55836895	55978735
17331162	5.72	6.9	0.61	0.19	-2.27	1.72816	0.0187	0.6742	NM_007739; ENSMUST00000089332; BC011061; OTTMUST00000050477	Col8a1	collagen, type VIII, alpha 1	chr16	-	57624256	57754737
17401902	7.03	7.95	0.35	0.5	-1.88	2.23657	0.0058	0.4020	NM_007729; XM_006500969; XM_006500970; XM_006500971; XM_006500972; XR_375486; ENSMUST00000092155; ENSMUST00000123619; ENSMUST00000138680; ENSMUST00000184978; ENSMUST00000196345; BC052161; OTTMUST00000053888; OTTMUST00000053889; OTTMUST00000053893; OTTMUST00000053894; OTTMUST00000132109	Col11a1	collagen, type XI, alpha 1	chr3	+	114030540	114220718
17462872	4.4	5.27	0.27	0.43	-1.82	1.69897	0.0200	0.6897	NM_023143; ENSMUST00000068593; AF148216; BC004637; BC093528; BC172078; OTTMUST00000139861	C1ra	complement component 1, r subcomponent A	chr6	+	124512405	124523440
17266289	3.17	3.76	0.25	0.07	-1.51	1.37986	0.0417	0.8581	NM_001313933; NM_009965; XM_006532126; ENSMUST00000078623; ENSMUST00000124178; BC107342; M21473; OTTMUST00000018594; OTTMUST00000018595	Cryba1	crystallin, beta A1	chr11	-	77718627	77725293
17457465	3.09	3.82	0.38	0.34	-1.66	2.04096	0.0091	0.4933	NM_001101507; ENSMUST00000114874	Clec2l	C-type lectin domain family 2, member L	chr6	+	38663069	38680865
17338136	6.07	6.72	0.28	0.27	-1.57	1.32606	0.0472	0.8801	NM_025611; ENSMUST00000043464; ENSMUST00000125949; ENSMUST00000132790; ENSMUST00000133393; ENSMUST00000144966; ENSMUST00000145567; ENSMUST00000151002; BC026946; BC138998; BC139000; OTTMUST00000059424; OTTMUST00000059425; OTTMUST00000059426; OTTMUST00000059427; OTTMUST00000059428; OTTMUST00000059429; OTTMUST00000059430	Cul7	cullin 7	chr17	+	46650337	46664364
17506206	6.44	8.79	0.79	0.95	-5.09	2.37675	0.0042	0.3440	NM_001310635; NM_030209; XM_006531508; XM_006531509; ENSMUST00000034282; ENSMUST00000108972; ENSMUST00000132583; ENSMUST00000144801; ENSMUST00000151629; BC090642; OTTMUST00000062088; OTTMUST00000062192; OTTMUST00000062193; OTTMUST00000062194; OTTMUST00000062195	Crispld2	cysteine-rich secretory protein LCCL domain containing 2	chr8	+	119992438	120052793
17319691	4.42	5.14	0.19	0.3	-1.65	1.8729	0.0134	0.5912	NM_023623; ENSMUST00000055721; BC061152; BC087906	Cyp2d40	cytochrome P450, family 2, subfamily d, polypeptide 40	chr15	-	82759833	82764183
17232763	4.35	4.99	0.39	0.41	-1.57	1.46218	0.0345	0.8215	NM_001316716; NM_001316717; NM_001316718; NM_001316719; NM_027442; NR_133568; XM_006512842; XM_006512843; XM_006512846; XM_006512848; ENSMUST00000019977; AB274968; BC006690; BC027312	Ddo	D-aspartate oxidase	chr10	+	40630011	40681847
17507839	2.59	3.3	0.26	0.33	-1.63	2.05061	0.0089	0.4872	NM_183038; ENSMUST00000075504; OTTMUST00000049118	Defb39	defensin beta 39	chr8	-	19052826	19064810
17507847	2.66	3.41	0.39	0.08	-1.67	1.42481	0.0376	0.8334	NM_153108; ENSMUST00000033854; OTTMUST00000049031	Defb8	defensin beta 8	chr8	-	19445769	19447606
17499617	1.35	2.49	0.13	0.49	-2.2	2.88606	0.0013	0.1810	NR_002881; OTTMUST00000048945	Defa-ps13	defensin, alpha, pseudogene 13	chr8	+	19300677	19304794
17439805	5.08	6.14	0.3	0.96	-2.08	2.07572	0.0084	0.4715	NM_016779; XM_006534766; ENSMUST00000066708; BC113753; OTTMUST00000133853; U65020	Dmp1	dentin matrix protein 1	chr5	+	104202613	104214102
17512628	6.32	7.02	0.57	0.14	-1.63	2.23657	0.0058	0.4020	ENSMUST00000149057; ENSMUST00000150001; OTTMUST00000077291; OTTMUST00000077292	Dpep2	dipeptidase 2	chr8	-	105988501	105988631
17286087	3.87	4.51	0.15	0.27	-1.56	1.4437	0.0360	0.8230	NM_001195617; NM_177577; XM_006516604; XM_011244291; XM_011244292; XM_011244293; XM_011244294; ENSMUST00000036932; ENSMUST00000069614; ENSMUST00000159129; ENSMUST00000160363; BC045136; OTTMUST00000001217; OTTMUST00000087077; OTTMUST00000087078; OTTMUST00000087079	Dcdc2a	doublecortin domain containing 2a	chr13	+	25056004	25210706
17402981	5.31	6.1	0.61	0.9	-1.73	1.46092	0.0346	0.8215	NM_001163522; NM_016885; XM_006501842; ENSMUST00000119475; ENSMUST00000122064; ENSMUST00000128985; ENSMUST00000197511; AB034693; AF060883; BC003706; OTTMUST00000065766; OTTMUST00000065767; OTTMUST00000065768; OTTMUST00000131846	Emcn	endomucin	chr3	+	137341067	137432185
17290865	5.61	6.36	0.15	0.43	-1.68	2.09691	0.0080	0.4617	NM_134065; XM_006516518; ENSMUST00000002885; AF353717; BC014708; DQ914440	Epdr1	ependymin related protein 1 (zebrafish)	chr13	-	19591708	19619830
17463781	7.74	8.52	0.16	0.67	-1.72	1.6216	0.0239	0.7291	NM_001288627; NM_001288628; NM_010128; XM_006505502; ENSMUST00000032330; ENSMUST00000111907; ENSMUST00000154270; ENSMUST00000204299; ENSMUST00000205156; BC034257; BC046299; BC050899; BC138491; CT010209; OTTMUST00000050150; OTTMUST00000050151; OTTMUST00000050152; OTTMUST00000140828; U25633	Emp1	epithelial membrane protein 1	chr6	+	135362931	135383173
17439013	4.53	5.2	0.2	1.23	-1.58	1.42251	0.0378	0.8334	NM_053087; ENSMUST00000041516; ENSMUST00000202724; AJ291391; BC119291; BC119293; BC145041; OTTMUST00000066213; OTTMUST00000137417	Epgn	epithelial mitogen	chr5	+	91027464	91035215
17287969	3.9	4.63	0.25	0.31	-1.66	1.77989	0.0166	0.6368	NR_015349	Etohd2	ethanol decreased 2	chr13	+	59769965	59773680
17380578	5.66	6.36	0.21	0.56	-1.62	1.34969	0.0447	0.8708	NM_001177399; NM_001177400; ENSMUST00000108925; ENSMUST00000108926; OTTMUST00000039228; OTTMUST00000040145	Etohi1	ethanol induced 1	chr2	+	178023284	178035859
17515641	3.81	4.43	0.38	0.4	-1.54	1.59176	0.0256	0.7488	NR_027907; XM_006510194; XM_006510195; XM_011242475; XM_011242476; XM_011242477; XM_011242478; XM_011242479	AI414108; Igsf9b	expressed sequence AI414108; immunoglobulin superfamily, member 9B	chr9	+	27352685	27357546
17372552	4.23	5.17	0.41	1.2	-1.92	1.3363	0.0461	0.8784	NM_175514; XM_006499465; ENSMUST00000051454; ENSMUST00000148184; BC038086; BC113787; OTTMUST00000032361; OTTMUST00000032362	Fam171b	family with sequence similarity 171, member B	chr2	+	83812636	83883486
17406514	5.88	6.88	0.85	0.19	-1.99	1.4034	0.0395	0.8465	NM_030707; XM_006502369; ENSMUST00000090986; ENSMUST00000146512; AB028174; AF329486; OTTMUST00000068039; OTTMUST00000068040; AF302046; AY506556; AY506557; BC016551	Fcrls	Fc receptor-like S, scavenger receptor	chr3	-	87250758	87263738
17406252	3.96	4.8	0.06	0.81	-1.79	2.25964	0.0055	0.4011	NM_181849; ENSMUST00000048246; BC031715; OTTMUST00000130537	Fgb	fibrinogen beta chain	chr3	-	83042247	83049803
17321318	5.94	6.61	0.18	0.19	-1.6	2.42022	0.0038	0.3271	NM_024169; XM_011245708; ENSMUST00000003445; BC037596	Fkbp11	FK506 binding protein 11	chr15	-	98724368	98728198
17423665	3.59	4.47	0.27	0.63	-1.84	1.47366	0.0336	0.8147	NM_021318; XM_006538125; XM_011250080; ENSMUST00000029922; ENSMUST00000108204; AF083394; BC048473; OTTMUST00000010833; OTTMUST00000010834	Fhl5	four and a half LIM domains 5	chr4	-	25199908	25242876
17536329	5.17	5.76	0.16	0.42	-1.51	1.34679	0.0450	0.8713	NM_008179; XR_864761; XR_878156; ENSMUST00000096368; ENSMUST00000137033; AB003503; BC117825; BC117826; OTTMUST00000043803; OTTMUST00000043804	Gspt2; Gm39525	G1 to S phase transition 2; predicted gene, 39525	chrX	+	94636069	94643244
17413500	4.37	5.13	0.23	0.19	-1.7	1.66756	0.0215	0.6980	NM_027450; ENSMUST00000030202; ENSMUST00000107855; BC031750; OTTMUST00000016487; OTTMUST00000016488	Glipr2	GLI pathogenesis-related 2	chr4	+	43957401	43979118
17289324	4.81	6.1	0.11	1.22	-2.44	1.54668	0.0284	0.7726	NM_001166065; XM_006517596; XM_006517597; XM_006517598; XM_006517599; XM_006517600; XM_006517601; ENSMUST00000171324	Gcnt4	glucosaminyl (N-acetyl) transferase 4, core 2 (beta-1,6-N-acetylglucosaminyltransferase)	chr13	+	96924689	96950914
17431478	4.6	5.39	0.28	0.51	-1.73	1.43063	0.0371	0.8274	NM_001013756; XM_006538760; ENSMUST00000105855; BC089372; OTTMUST00000022462	Grhl3	grainyhead-like 3 (Drosophila)	chr4	-	135541888	135573630
17514399	4.36	5.26	0.37	0.21	-1.87	1.73518	0.0184	0.6702	NM_001033322; XM_011242361; ENSMUST00000115733	Gucy1a2	guanylate cyclase 1, soluble, alpha 2	chr9	+	3532349	3905791
17403004	5.65	6.29	0.29	0.06	-1.57	2.01323	0.0097	0.5081	NM_016750; XM_011240156; ENSMUST00000041045; OTTMUST00000052970	H2afz	H2A histone family, member Z	chr3	+	137864487	137866922
17344873	5.23	5.87	0.3	0.08	-1.56	1.42022	0.0380	0.8340	NM_008204; XM_006523682; XM_006525458; XM_006536527; XM_006537260; ENSMUST00000016427; ENSMUST00000171139; AY302212; AY302213; AY302214; AY302215; AY302216; AY302217; BC150676; OTTMUST00000096583; OTTMUST00000096584	H2-M2	histocompatibility 2, M region locus 2	chr17	-	37480851	37483552
17285838	4.57	5.21	0.21	0.26	-1.57	1.50585	0.0312	0.7992	ENSMUST00000090776; BC119295; BC119297; OTTMUST00000001147; NM_178188	Hist1h2ad	histone cluster 1, H2ad	chr13	+	23574381	23574952
17408336	2.58	3.94	0.12	0.54	-2.57	2.5376	0.0029	0.2895	NM_001012306; NM_001161742; NM_001161743; NM_001161744; NM_001161745; XM_006501041; XM_006501042; XM_011240026; ENSMUST00000090743; ENSMUST00000094050; ENSMUST00000107018; ENSMUST00000107019; ENSMUST00000146196; BC089581; OTTMUST00000015502; OTTMUST00000134285; OTTMUST00000134286	Hsd3b3	hydroxy-delta-5-steroid dehydrogenase, 3 beta- and steroid delta-isomerase 3	chr3	-	98741476	98763128
17334468	5.57	6.25	0.18	0.2	-1.6	1.52578	0.0298	0.7856	NM_008340; XM_006523711; ENSMUST00000050714; AK220290; BC129875; BC129876	Igfals	insulin-like growth factor binding protein, acid labile subunit	chr17	+	24877655	24882010
17367686	5.26	6.13	0.26	0.33	-1.83	1.40012	0.0398	0.8468	NM_001039701; NM_001159562; NM_031167; XM_006497727; ENSMUST00000114482; ENSMUST00000114485; ENSMUST00000114486; ENSMUST00000114487; ENSMUST00000142093; ENSMUST00000143423; AF001795; BC042532; M57525; M74294; OTTMUST00000028283; OTTMUST00000028284; OTTMUST00000028285; OTTMUST00000028286; OTTMUST00000028287; OTTMUST00000028288	Il1rn	interleukin 1 receptor antagonist	chr2	+	24336853	24351494
17212174	3.49	4.21	0.2	0.26	-1.64	2.58503	0.0026	0.2756	NM_010555; XM_006495724; XM_006495725; XM_006495726; XM_011238437; XM_011238438; XM_011238439; XM_011238440; ENSMUST00000027243; ENSMUST00000191671; ENSMUST00000195770; BC032962; CT010182; OTTMUST00000127994; OTTMUST00000127995; OTTMUST00000127996	Il1r2	interleukin 1 receptor, type II	chr1	+	40084768	40125225
17231881	3.37	4.07	0.32	0.27	-1.63	1.62525	0.0237	0.7284	NM_172786; XM_006512726; XM_006512727; XM_006512728; XM_006512729; XM_011243169; ENSMUST00000020185; BC056628; EF592560	Il20ra	interleukin 20 receptor, alpha	chr10	+	19712587	19760053
17464803	5.45	6.07	0.29	0.3	-1.54	1.66354	0.0217	0.6984	NM_001252266; NM_010492; XM_006504993; XM_006504994; XM_006504995; XM_006504997; ENSMUST00000038403; ENSMUST00000115518; ENSMUST00000115519; ENSMUST00000115520; ENSMUST00000126039; ENSMUST00000126430; ENSMUST00000127398; ENSMUST00000135113; ENSMUST00000145870; ENSMUST00000151758; ENSMUST00000153390; ENSMUST00000156695; AB303567; BC002030; OTTMUST00000056068; OTTMUST00000056069; OTTMUST00000056070…	Ica1	islet cell autoantigen 1	chr6	-	8630527	8778488
17477362	4.18	4.93	0.4	0.19	-1.68	2.24413	0.0057	0.4020	NM_010643; XM_006540674; ENSMUST00000073713; AB039277; BC146015; BC146019; OTTMUST00000067395	Klk1b24	kallikrein 1-related peptidase b24	chr7	+	44188236	44192452
17477331	2.26	3.53	0.4	0.71	-2.42	1.86012	0.0138	0.5985	NM_020268; ENSMUST00000079859; AB039275; BC132090; BC132665; OTTMUST00000067361	Klk1b27	kallikrein 1-related peptidase b27	chr7	+	44052290	44056712
17269368	6.25	7.13	0.14	0.38	-1.84	1.96257	0.0109	0.5425	NM_001313963; NM_008471; ENSMUST00000007317; ENSMUST00000125888; ENSMUST00000126460; AB472075; BC034561; BC085304; M28698; OTTMUST00000004972; OTTMUST00000004973; OTTMUST00000014431	Krt19	keratin 19	chr11	-	100140810	100148665
17522555	8.87	9.52	0.39	0.49	-1.57	1.70553	0.0197	0.6883	NM_008522; ENSMUST00000035077; ENSMUST00000196122; ENSMUST00000196209; ENSMUST00000196777; ENSMUST00000197575; ENSMUST00000197893; ENSMUST00000198152; ENSMUST00000198233; ENSMUST00000198884; ENSMUST00000199313; ENSMUST00000200459; BC006904; BC009662; CT010339; D88510; FJ538998; OTTMUST00000131660; OTTMUST00000131661; OTTMUST00000131662; OTTMUST00000131663; OTTMUST00000131664; OTTMUST00000132099; …	Ltf	lactotransferrin	chr9	+	111019292	111042766
17244623	3.82	4.52	0.3	0.13	-1.62	1.95078	0.0112	0.5477	NM_001163559; NM_029134; XM_006514256; XM_006514259; XM_006514261; XM_006514262; XM_011243592; XM_011243593; XM_011243594; XM_011243595; XM_011243596; XR_871734; ENSMUST00000020043; ENSMUST00000123364; ENSMUST00000166240; BC051400; OTTMUST00000080789; OTTMUST00000080790	Lrriq1	leucine-rich repeats and IQ motif containing 1	chr10	-	103063198	103236322
17378827	8.1	9.13	0.22	0.46	-2.04	2.16115	0.0069	0.4392	NM_008489; ENSMUST00000016168; ENSMUST00000109491; ENSMUST00000129811; ENSMUST00000146600; ENSMUST00000152541; AJ010736; OTTMUST00000037860; OTTMUST00000037861; OTTMUST00000037862; OTTMUST00000037890; OTTMUST00000037891; BC004795	Lbp	lipopolysaccharide binding protein	chr2	+	158306493	158332852
17530782	5.32	5.98	0.03	0.15	-1.57	2.55284	0.0028	0.2832	NM_029103; XM_006511843; XM_011242915; ENSMUST00000069036; ENSMUST00000159283; ENSMUST00000159620; ENSMUST00000160503; ENSMUST00000160978; ENSMUST00000161272; ENSMUST00000162801; BC038901; BC048616; OTTMUST00000077206; OTTMUST00000077210; OTTMUST00000077211; OTTMUST00000077212; OTTMUST00000077213; OTTMUST00000081076; OTTMUST00000081077	Manf	mesencephalic astrocyte-derived neurotrophic factor	chr9	-	106838312	106891979
17295482	6.28	7.35	0.21	1.06	-2.1	2.42022	0.0038	0.3306	NM_008634; XM_006517548; ENSMUST00000064762; BC138033; BC138034	Map1b	microtubule-associated protein 1B	chr13	-	99421464	99516602
17398460	3.81	4.73	0.13	0.82	-1.88	1.65758	0.0220	0.7042	NM_001081230; XM_006501278; ENSMUST00000091014; ENSMUST00000192595; ENSMUST00000193559; ENSMUST00000195471; ENSMUST00000195640; ENSMUST00000195793; OTTMUST00000130456; OTTMUST00000130457; OTTMUST00000130458; OTTMUST00000130459; OTTMUST00000130461; ENSMUST00000194622; OTTMUST00000130460	Map9	microtubule-associated protein 9	chr3	+	82358072	82395268
17399374	7.61	9.2	0.49	0.21	-3.02	3.39794	0.0004	0.1078	NM_013605; ENSMUST00000041142; ENSMUST00000139206; ENSMUST00000146844; BC005441; M84683; OTTMUST00000048120; OTTMUST00000048121; OTTMUST00000048122	Muc1	mucin 1, transmembrane	chr3	+	89229052	89233381
17231477	4.44	5.1	0.15	0.43	-1.58	1.63639	0.0231	0.7217	NM_026793; ENSMUST00000051809; AY090114; BC096559	Myct1	myc target 1	chr10	+	5593728	5606789
17473417	4.22	4.94	0.49	0.13	-1.65	1.37779	0.0419	0.8586	NM_201355; XM_006540015; XM_006540017; XM_006540018; XM_006540019; XM_006540020; XM_006540021; ENSMUST00000047309; BC047219	Nat14	N-acetyltransferase 14	chr7	+	4922251	4925006
17361435	3.53	4.13	0.29	0.11	-1.52	1.32606	0.0472	0.8801	NM_153553; XM_006531720; XM_006531721; XM_011248619; ENSMUST00000056129; AB049835; AY730724; BC129861	Npas4	neuronal PAS domain protein 4	chr19	-	4984355	4989971
17522369	3.78	4.48	0.28	0.11	-1.62	2.18046	0.0066	0.4292	NM_008694; ENSMUST00000035061; BC119403; BC119405; L37297; OTTMUST00000057402; U95002	Ngp	neutrophilic granule protein	chr9	+	110419750	110423012
17213315	5.65	6.43	0.3	0.4	-1.72	1.31785	0.0481	0.8829	ENSMUST00000185368; ENSMUST00000189289; ENSMUST00000189327; ENSMUST00000191088; OTTMUST00000122176; OTTMUST00000122179; OTTMUST00000122183; OTTMUST00000122185	Nop58	NOP58 ribonucleoprotein	chr1	+	59692509	59692592
17513974	3.67	4.43	0.14	0.18	-1.69	2.4318	0.0037	0.3237	ENSMUST00000179185	n-R5s127	nuclear encoded rRNA 5S 127 [Source:MGI Symbol;Acc:MGI:4421983]	chr8	-	123584535	123584653
17345150	2.07	2.92	0.48	0.21	-1.8	1.64782	0.0225	0.7156	ENSMUST00000093699	n-R5s27	nuclear encoded rRNA 5S 27 [Source:MGI Symbol;Acc:MGI:4421872]	chr17	-	44641025	44641143
17538320	4.82	5.54	0.32	0.31	-1.64	1.67366	0.0212	0.6945	NM_001195046; NM_001195047; NM_001195048; NM_001195049; NM_008778; XM_006528747; XM_006528751; XM_006528752; XM_006528753; XM_006528754; XM_011247790; ENSMUST00000033640; ENSMUST00000112863; ENSMUST00000112864; ENSMUST00000112865; ENSMUST00000112868; ENSMUST00000126592; ENSMUST00000134402; ENSMUST00000155215; ENSMUST00000156449; ENSMUST00000172330; AF082297; BC053403; OTTMUST00000045533; OTTMUST0…	Pak3	p21 protein (Cdc42/Rac)-activated kinase 3	chrX	+	143518591	143797796
17454187	2.98	3.58	0.27	0.47	-1.52	1.67366	0.0212	0.6945	NM_001024932; XM_006504606; XR_868611; ENSMUST00000164886; ENSMUST00000196162; ENSMUST00000198024; BC147405; BC147406; OTTMUST00000135494; OTTMUST00000135496; OTTMUST00000135497	Pilrb2	paired immunoglobin-like type 2 receptor beta 2	chr5	-	137865829	137871758
17510338	4.7	5.48	0.23	0.49	-1.71	1.77211	0.0169	0.6390	NM_032398; XM_011242342; ENSMUST00000048452; AF348403; AF369900; BC013517	Plvap	plasmalemma vesicle associated protein	chr8	-	71497753	71511769
17465620	4.95	5.83	0.25	0.21	-1.84	2.37675	0.0042	0.3440	NM_013723; ENSMUST00000026698; ENSMUST00000136877; AB028048; AF290209; BC052442; BC054530; OTTMUST00000034974; OTTMUST00000034975	Podxl	podocalyxin-like	chr6	-	31519488	31563981
17505345	2.99	3.61	0.28	0.21	-1.54	1.37882	0.0418	0.8586	NM_019938; XM_006531213; XM_006531214; XM_011248452; XM_011248453; XM_011248454; XM_011248455; XM_011248456; ENSMUST00000034162; AB029919; BC138245; BC138246	Pmfbp1	polyamine modulated factor 1 binding protein 1	chr8	+	109494027	109542642
17329454	7.89	8.52	0.29	0.92	-1.54	1.4034	0.0395	0.8467	NM_173379; ENSMUST00000039990; ENSMUST00000159161; ENSMUST00000160067; ENSMUST00000161878; AJ430350; OTTMUST00000088247; OTTMUST00000088248; OTTMUST00000088249; OTTMUST00000088250	P3h2	prolyl 3-hydroxylase 2	chr16	-	25959288	26105784
17373638	2.58	3.19	0.13	0.45	-1.53	1.32975	0.0468	0.8799	NM_009020; ENSMUST00000044031; ENSMUST00000111227; BC120548; BC125473; BC144856; M64796; OTTMUST00000034581; OTTMUST00000034582	Rag2	recombination activating gene 2	chr2	+	101624718	101632528
17232082	4.92	6	0.78	0.4	-2.13	1.68613	0.0206	0.6897	NM_020030; NM_198193; XM_006512777; XM_006512779; XM_006512780; XM_006512782; XM_006512808; XM_011243178; XM_011243179; ENSMUST00000065527; ENSMUST00000178026; ENSMUST00000180648; ENSMUST00000181645; AF257520; AY054973; AY056835; BC106190; BC132308; FJ594067; OTTMUST00000084090; OTTMUST00000112421; OTTMUST00000112422; OTTMUST00000114225; NM_009017; BC132022; BC132024; D64161	Raet1d; Raet1e; Raet1b	retinoic acid early transcript delta; retinoic acid early transcript 1E; retinoic acid early transcript beta	chr10	+	22158586	22374139
17433145	7.04	7.63	0.75	0.7	-1.5	1.42366	0.0377	0.8334	NM_022020; XM_006535960; XM_006535961; XM_006539085; XM_006539087; ENSMUST00000030848; ENSMUST00000132103; ENSMUST00000148596; AF260923; AY141971; BC028432; OTTMUST00000023892; OTTMUST00000023893; OTTMUST00000023894	Rbp7	retinol binding protein 7, cellular	chr4	-	149449687	149454978
17459676	4.9	5.49	0.22	0.23	-1.5	1.49894	0.0317	0.8030	NM_026159; ENSMUST00000070597; ENSMUST00000129071; ENSMUST00000175824; ENSMUST00000176168; ENSMUST00000176364; AY704159; BC117751; EF620363; EF620364; EF620365; OTTMUST00000066600; OTTMUST00000066601; OTTMUST00000103852; OTTMUST00000103867; OTTMUST00000103868	Retsat	retinol saturase (all trans retinol 13,14 reductase)	chr6	+	72598475	72608414
17308999	4.96	8.09	0.06	0.42	-8.8	6.27165	5.35E-07	0.0120	OTTMUST00000125706	Rps3a2	ribosomal protein S3A2	chr14	-	88123014	88123808
17327364	5.02	5.79	0.19	0.19	-1.71	2.45593	0.0035	0.3081	NM_133229; ENSMUST00000023660; AB063284; BC060291; OTTMUST00000047411	Ripply3	ripply3 homolog (zebrafish)	chr16	+	94328420	94336935
17400000	6.88	8.51	0.11	0.51	-3.08	4.4908	3.23E-05	0.0237	NM_009112; ENSMUST00000045756; ENSMUST00000148400; ENSMUST00000170612; BC025044; M16465; OTTMUST00000052509; OTTMUST00000052510; OTTMUST00000090262	S100a10	S100 calcium binding protein A10 (calpactin)	chr3	+	93555080	93564645
17399823	4.3	5.48	0.21	0.76	-2.26	2.03621	0.0092	0.4957	NM_013650; ENSMUST00000069927; ENSMUST00000198156; M83218; OTTMUST00000132092; OTTMUST00000132093	S100a8	S100 calcium binding protein A8 (calgranulin A)	chr3	+	90669071	90670034
17286403	2.14	2.86	0.04	0.44	-1.64	1.85387	0.0140	0.6005	NM_011456; ENSMUST00000071873; BC050060; BC145592; BC145593; OTTMUST00000001339; U96709	Serpinb9e	serine (or cysteine) peptidase inhibitor, clade B, member 9e	chr13	+	33249610	33260846
17255002	3.82	4.42	0.2	0.16	-1.51	1.32239	0.0476	0.8829	NR_045955	Scpep1os	serine carboxypeptidase 1, opposite strand	chr11	+	88905928	88936061
17376270	7.94	8.68	0.41	0.48	-1.67	1.31069	0.0489	0.8869	NR_028547	Snord110	small nucleolar RNA, C/D box 110	chr2	+	130275506	130275573
17512938	6.29	7.13	0.55	0.62	-1.79	1.51856	0.0303	0.7877	NR_028559	Snord111	small nucleolar RNA, C/D box 111	chr8	-	110838528	110838616
17266372	8.09	8.69	0.38	0.23	-1.51	1.32975	0.0468	0.8799	NR_037683	Snord42b	small nucleolar RNA, C/D box 42B	chr11	-	78183056	78183124
17351831	8.88	9.52	0.36	0.38	-1.56	1.32975	0.0468	0.8799	NR_028552	Snord58b	small nucleolar RNA, C/D box 58B	chr18	+	75001058	75001123
17304510	7.43	8.17	0.35	0.44	-1.66	1.42136	0.0379	0.8340	NR_028531	Snord69	small nucleolar RNA, C/D box 69	chr14	-	31014287	31014366
17419411	9.07	9.65	0.05	0.38	-1.5	1.79317	0.0161	0.6252	NR_028537	Snord99	small nucleolar RNA, C/D box 99	chr4	+	132310691	132310764
17442942	8.21	8.87	0.24	0.28	-1.59	1.52578	0.0298	0.7856	NR_003681	Snora15	small nucleolar RNA, H/ACA box 15	chr5	+	129794561	129794676
17534102	4.91	5.55	0.29	0.39	-1.56	1.55284	0.0280	0.7681	NM_001085497; NR_075096; NR_075097; XM_006541378; XM_006541379; XM_006541380; XM_006541381; XR_391662; ENSMUST00000047655; ENSMUST00000133699; BC147709; BC147717; OTTMUST00000041427; OTTMUST00000041598	Slc25a43	solute carrier family 25, member 43	chrX	+	36743659	36777202
17381879	6.07	7.55	0.41	1.06	-2.79	1.78252	0.0165	0.6346	NM_145838; XM_006497477; ENSMUST00000003509; ENSMUST00000150781; AB059554; BC115912; BC118063; OTTMUST00000026479; OTTMUST00000026480	St8sia6	ST8 alpha-N-acetyl-neuraminide alpha-2,8-sialyltransferase 6	chr2	-	13651020	13793808
17456772	3.74	4.43	0.07	0.28	-1.62	2.38722	0.0041	0.3440	NM_001037740; NM_177204; NR_104576; XM_006505118; XM_011241067; XM_011241068; XM_011241069; ENSMUST00000046028; ENSMUST00000115224; ENSMUST00000130969; ENSMUST00000137068; ENSMUST00000151738; BC147502; OTTMUST00000032920; OTTMUST00000032921; OTTMUST00000032922; OTTMUST00000032923; OTTMUST00000041142	Strip2	striatin interacting protein 2	chr6	+	29917013	29959681
17401086	7.75	8.38	0.15	0.51	-1.54	1.38934	0.0408	0.8518	NM_025679; ENSMUST00000029447; ENSMUST00000119450; ENSMUST00000137332; ENSMUST00000151065; ENSMUST00000196827; ENSMUST00000197601; BC004090; OTTMUST00000071394; OTTMUST00000071395; OTTMUST00000071396; OTTMUST00000071397; OTTMUST00000135627; OTTMUST00000135628	Sike1	suppressor of IKBKE 1	chr3	+	102995728	103003914
17547321	2.01	2.66	0.1	0.2	-1.58	2.23657	0.0058	0.4020	NR_038299	Gm20871	Sycp3 like Y-linked pseudogene	chrY	-	59606710	59632758
17340646	3.48	4.54	0.58	0.44	-2.08	1.56543	0.0272	0.7589	NM_147155; ENSMUST00000063683	Tagap1	T cell activation GTPase activating protein 1	chr17	-	6954965	6961156
17333023	5.09	5.73	0.27	0.11	-1.56	1.58503	0.0260	0.7490	NM_145968; XM_006523354; ENSMUST00000036370; BC030886; BC039780; BC150728; OTTMUST00000088332	Tagap	T cell activation Rho GTPase activating protein	chr17	+	7926000	7934897
17300145	2.89	4.27	0.89	0.26	-2.6	1.39794	0.0400	0.8480	OTTMUST00000134514	Traj54	T cell receptor alpha joining 54	chr14	+	54161990	54162043
17299782	1.48	2.08	0.23	0.53	-1.52	1.64975	0.0224	0.7115	OTTMUST00000133585	Trav6-2	T cell receptor alpha variable 6-2	chr14	+	52667411	52667864
17299788	2.52	3.24	0.29	0.35	-1.65	2.38722	0.0041	0.3440	OTTMUST00000035996	Trav7d-3	T cell receptor alpha variable 7D-3	chr14	+	52744249	52744839
17283364	7.72	8.83	0.81	0.35	-2.15	1.67162	0.0213	0.6964	NM_001082976; NM_001286364; NM_028924; XM_006516301; XM_006516303; XM_006516304; XM_006516305; XM_006516306; XM_006516307; XM_011244191; XM_011244192; ENSMUST00000110047; ENSMUST00000160715; ENSMUST00000160830; ENSMUST00000162735; AB062282; BC120793; OTTMUST00000082400; OTTMUST00000082401; OTTMUST00000082945; OTTMUST00000082998	Tc2n	tandem C2 domains, nuclear	chr12	-	101645443	101718523
17426365	5.76	7.12	1.03	0.61	-2.58	1.46597	0.0342	0.8204	NM_011607; XM_006537774; XM_006537775; XM_006537776; XM_006537777; ENSMUST00000030056; ENSMUST00000107371; ENSMUST00000107372; ENSMUST00000107377; BC117979; BC117980; D90343; OTTMUST00000000773; OTTMUST00000000774; OTTMUST00000000775	Tnc	tenascin C	chr4	-	63959785	64047015
17374488	8.15	8.83	0.32	0.63	-1.61	1.64975	0.0224	0.7125	NM_001313914; NM_011580; ENSMUST00000039559; ENSMUST00000142588; BC042422; BC050917; M87276; OTTMUST00000036100; OTTMUST00000036101	Thbs1	thrombospondin 1	chr2	+	118111876	118127133
17464573	4.95	5.84	0.4	0.31	-1.86	2.08092	0.0083	0.4671	NM_009364; XM_006505043; XM_006505044; XM_011241055; XM_011241056; ENSMUST00000031674; ENSMUST00000183682; ENSMUST00000203257; BC021639; D50586; OTTMUST00000112288; OTTMUST00000112290; OTTMUST00000139367	Tfpi2	tissue factor pathway inhibitor 2	chr6	-	3962594	3968375
17533713	4.91	5.7	0.43	0.55	-1.73	1.50307	0.0314	0.8008	NM_001044384; NM_001294280; NM_011593; ENSMUST00000009530; ENSMUST00000115342; BC008107; BC034260; BC051260; M17243; OTTMUST00000041616; OTTMUST00000041617; X04684	Timp1	tissue inhibitor of metalloproteinase 1	chrX	+	20870166	20874737
17252912	5.38	6.72	0.33	0.6	-2.54	2.19382	0.0064	0.4185	NM_001291156; NM_027249; XM_011249099; ENSMUST00000043598; ENSMUST00000108435; ENSMUST00000124718; ENSMUST00000153236; BC021945; OTTMUST00000013985; OTTMUST00000013986; OTTMUST00000013987; OTTMUST00000073516	Tlcd2	TLC domain containing 2	chr11	+	75468079	75470899
17232511	3.02	3.9	0.42	0.3	-1.83	1.34679	0.0450	0.8713	NM_001162937; ENSMUST00000095758; BC099502	Trappc3l	trafficking protein particle complex 3 like	chr10	+	34037597	34109815
17258140	5.42	6.04	0.24	0.19	-1.55	1.6073	0.0247	0.7365	NM_001033393; ENSMUST00000061450; ENSMUST00000100235; ENSMUST00000135536; ENSMUST00000156230; BC140976; OTTMUST00000007916; OTTMUST00000007917; OTTMUST00000007918; OTTMUST00000007919	Tmem104	transmembrane protein 104	chr11	+	115187487	115247025
17409873	5.16	6.18	0.06	0.35	-2.03	3.04576	0.0009	0.1537	NM_178936; XM_006502477; XM_006502478; XM_006502480; XM_011240337; XM_011240338; XM_011240339; XM_011240340; ENSMUST00000029777; ENSMUST00000123427; ENSMUST00000128909; ENSMUST00000135818; ENSMUST00000137234; ENSMUST00000151058; ENSMUST00000155309; ENSMUST00000200402; BC040365; OTTMUST00000081848; OTTMUST00000081849; OTTMUST00000081850; OTTMUST00000081851; OTTMUST00000081852; OTTMUST00000081853; …	Tmem56	transmembrane protein 56	chr3	-	121201761	121283098
17494353	2.31	3.01	0.12	0.2	-1.63	3.1549	0.0007	0.1395	NM_023835; XM_011241937; ENSMUST00000070943; ENSMUST00000106837; ENSMUST00000106839; ENSMUST00000126145; ENSMUST00000134564; ENSMUST00000142641; AF220126; BC094899; OTTMUST00000045969; OTTMUST00000045970; OTTMUST00000045971; OTTMUST00000045972; OTTMUST00000045973; OTTMUST00000045974	Trim12a	tripartite motif-containing 12A	chr7	-	104299894	104315495
17354219	3.91	4.63	0.12	0.37	-1.64	2.00877	0.0098	0.5115	NM_001170855; NM_178872; ENSMUST00000037011; ENSMUST00000167364; AB103063; AY251389; BC058106	Trim36	tripartite motif-containing 36	chr18	-	46165300	46212607
17491163	3.82	5	0.13	0.84	-2.26	1.9431	0.0114	0.5505	NM_001136084; NM_001276372; NM_009414; XM_011250845; XM_011250846; ENSMUST00000049298; ENSMUST00000107669; ENSMUST00000110264; ENSMUST00000163468; ENSMUST00000168335; ENSMUST00000170045; ENSMUST00000170251; ENSMUST00000172386; AF273257; BC038864; BC072582; J04758; OTTMUST00000092725; OTTMUST00000092726; OTTMUST00000092727; OTTMUST00000092728; OTTMUST00000092729; OTTMUST00000092730; OTTMUST0000009…	Tph1	tryptophan hydroxylase 1	chr7	-	46647130	46672537
17351465	5.63	6.65	0.19	1.01	-2.03	1.383	0.0414	0.8564	NM_026473; ENSMUST00000001513; BC008225	Tubb6	tubulin, beta 6 class V	chr18	+	67390717	67402749
17308817	3.91	5.51	0.33	0.86	-3.02	1.68825	0.0205	0.6897	NM_011613; ENSMUST00000022592; AB008426; AB032771; AB032772; AB036798; AF013170; AF019048; AF053713; BC125603; BC131970	Tnfsf11	tumor necrosis factor (ligand) superfamily, member 11	chr14	-	78277445	78308043
17309482	4.7	5.76	0.73	0.44	-2.09	1.43297	0.0369	0.8260	NM_001081252; XM_006519376; XM_006519377; XM_006519379; XM_006519380; XM_006519382; XM_011245134; XM_011245135; XM_011245136; XM_011245137; XM_011245138; XM_011245139; XM_011245140; XM_011245141; XM_011245142; XM_011245143; XM_011245144; XM_011245145; ENSMUST00000123350; ENSMUST00000126023; ENSMUST00000127153; ENSMUST00000131424; ENSMUST00000136924; ENSMUST00000138720; ENSMUST00000138923; ENSMUST…	Uggt2	UDP-glucose glycoprotein glucosyltransferase 2	chr14	-	118984985	119099434
17385967	9.53	10.22	0.16	0.15	-1.61	2.72125	0.0019	0.2208	NM_015736; XR_374409; ENSMUST00000028378; ENSMUST00000150793; ENSMUST00000153563; ENSMUST00000155453; BC043331; OTTMUST00000031330; OTTMUST00000031331; OTTMUST00000031332; OTTMUST00000031333; U70538	Galnt3	UDP-N-acetyl-alpha-D-galactosamine:polypeptide N-acetylgalactosaminyltransferase 3	chr2	-	66082766	66124994
17266844	3.16	3.86	0.3	0.29	-1.63	1.46471	0.0343	0.8204	ENSMUST00000156395	Unc45bos	unc-45 homolog B (C. elegans), opposite strand [Source:MGI Symbol;Acc:MGI:3705119]	chr11	-	82924903	82933382
17279553	5.78	6.4	0.17	0.27	-1.54	1.73283	0.0185	0.6713	NM_001004066; NM_001286214; NM_019565; XM_011244149; XM_011244150; ENSMUST00000073551; ENSMUST00000182566; ENSMUST00000183125; OTTMUST00000116853; OTTMUST00000116854; OTTMUST00000116855; AF175222; AK220544; BC004747	Zfp386	zinc finger protein 386 (Kruppel-like)	chr12	+	116042351	116060597
17293933	4.39	5.33	0.35	0.23	-1.92	1.83863	0.0145	0.6071	NM_177622; XM_006517230; XM_011244516; ENSMUST00000109735; ENSMUST00000168892; ENSMUST00000169142; ENSMUST00000171466; BC141018; OTTMUST00000094560; OTTMUST00000094561; OTTMUST00000094562; OTTMUST00000094563	Zfp595	zinc finger protein 595	chr13	-	67312998	67332560
17243469	6.08	6.75	0.21	0.25	-1.59	1.5867	0.0259	0.7490	NM_001105557; XM_006513624; ENSMUST00000041264; ENSMUST00000156218; OTTMUST00000059174; OTTMUST00000059215; BC040349	Zfp938	zinc finger protein 938	chr10	-	82224850	82241275
17213595	3.7	4.28	0.1	0.19	-1.5	2.09151	0.0081	0.4661	NM_001285936; NM_001285937	Zdbf2	zinc finger, DBF-type containing 2	chr1	+	63200313	63207614
17428094	5.6	6.32	0.46	0.41	-1.64	1.54061	0.0288	0.7752	NM_183300; XM_006502986; XM_006502987; XM_006502988; XM_006502989; ENSMUST00000042185; ENSMUST00000106657; ENSMUST00000106658; BC058416; DQ303413; OTTMUST00000018754; OTTMUST00000064733; OTTMUST00000064734; BC038255	Zfyve9	zinc finger, FYVE domain containing 9	chr4	-	108637466	108780798

## Sheet: upreg sig
ID	KO Avg (log2)	WT Avg (log2)	KO Standard Deviation	WT Standard Deviation	Fold Change	neg log10pvalue	P-val	FDR P-val	Public Gene IDs	Gene Symbol	Description	Chromosome	Strand	Start	Stop
17213060	5.29	4.02	0.74	0.97	2.4	1.48678	0.0326	0.8122	NM_023631; XM_006496286; XM_006496287; XM_006496288; ENSMUST00000040442; ENSMUST00000159240; ENSMUST00000161833; ENSMUST00000161926; ENSMUST00000189059; AF233581; BC117975; BC117976; OTTMUST00000064268; OTTMUST00000064269; OTTMUST00000064270; OTTMUST00000064353; OTTMUST00000122057	Aox4	aldehyde oxidase 4	chr1	+	58210397	58268597
17218479	6.39	5.8	0.26	0.24	1.5	1.34582	0.0451	0.8715	NM_001159986; NM_033354; NR_027641; XM_006497044; XM_006497045; XM_006497046; XM_006497047; XM_006497048; XM_006497049; XM_006497050; XM_011238888; ENSMUST00000027881; ENSMUST00000086130; ENSMUST00000111700; ENSMUST00000146873; ENSMUST00000155665; AB063356; BC059194; OTTMUST00000054129; OTTMUST00000054130; OTTMUST00000054131; OTTMUST00000054132; OTTMUST00000054133	Sec16b	SEC16 homolog B (S. cerevisiae)	chr1	+	157506728	157568425
17226127	6.23	3.36	0.64	0.36	7.32	4.7122	1.94E-05	0.0148	NM_001081386; XM_006529520; XM_006529521; XM_011247991; ENSMUST00000094626; ENSMUST00000187555; BC157927; OTTMUST00000124945; OTTMUST00000124946	Cdh19	cadherin 19, type 2	chr1	-	110889195	110977372
17226364	5.89	4.79	0.84	0.7	2.14	1.38722	0.0410	0.8523	NM_010483; XR_878315; ENSMUST00000055884; OTTMUST00000049715; BC114988; BC115825; X69867	Htr5b	5-hydroxytryptamine (serotonin) receptor 5B	chr1	-	121509758	121528465
17230225	4.64	3.88	0.25	0.21	1.7	2.33724	0.0046	0.3609	NR_037996	Hmga2-ps1	high mobility group AT-hook 2, pseudogene 1	chr1	-	176834624	176836133
17235227	6.05	5.4	0.35	0.14	1.57	1.50724	0.0311	0.7982	NM_007705; XM_006513164; XM_006513165; XR_380351; ENSMUST00000054666; ENSMUST00000105365; ENSMUST00000139935; ENSMUST00000140774; ENSMUST00000147190; ENSMUST00000151321; ENSMUST00000154726; BC075699; D78135; OTTMUST00000045723; OTTMUST00000045724; OTTMUST00000045725; OTTMUST00000045726; OTTMUST00000045727; OTTMUST00000045728; OTTMUST00000045847	Cirbp	cold inducible RNA binding protein	chr10	+	80165985	80172786
17237547	7.34	5.61	0.55	1.09	3.32	1.56864	0.0270	0.7565	NM_027468; XM_006514090; ENSMUST00000020399; ENSMUST00000123374; ENSMUST00000138020; ENSMUST00000141991; BC100404; OTTMUST00000079112; OTTMUST00000079113; OTTMUST00000079114; OTTMUST00000079115	Cpm	carboxypeptidase M	chr10	+	117629500	117687352
17248522	7.29	6.68	0.08	0.44	1.52	1.41005	0.0389	0.8433	ENSMUST00000133945	Platr13	pluripotency associated transcript 13 [Source:MGI Symbol;Acc:MGI:3651752]	chr11	+	41218837	41221096
17249382	4.65	4.03	0.08	0.18	1.53	2.22185	0.0060	0.4020	NM_001166653; NM_001166654; NM_001166655; NM_001166656; NM_001166657; NM_153785; XM_006532767; XM_006532768; XM_006532769; XM_006532770; XM_006532771; XM_006532772; XM_006532773; XM_011248861; XM_011248862; XM_011248863; XM_011248864; XM_011248865; XM_011248866; XM_011248867; XM_011248868; XM_011248869; XM_011248870; XM_011248871; XM_011248872; XM_011248873; XM_011248874; XM_011248875; XM_0112488…	Cdkl3	cyclin-dependent kinase-like 3	chr11	+	52004221	52089784
17251179	3.8	3.13	0.01	0.2	1.59	2.46852	0.0034	0.3073	NM_001081250; ENSMUST00000081911; ENSMUST00000108684; ENSMUST00000180845; ENSMUST00000181027; OTTMUST00000013195; OTTMUST00000112031; OTTMUST00000112032	Myh13	myosin, heavy polypeptide 13, skeletal muscle	chr11	+	67321658	67371586
17259745	6.26	4.78	0.27	0.25	2.78	4.19518	6.38E-05	0.0361	XM_006514894; XM_006514896; XM_006514897; XM_006514898; XM_006514899; XM_006514900; XM_006514901; XM_006514902; XM_006514903; XM_006514904; XM_006514908; XM_006514909; XM_011243792; XM_011243794; XM_011243795; XM_011243796; XR_380988; XR_380989; XR_380990; XR_872210	Sfi1	Sfi1 homolog, spindle assembly associated (yeast)	chr11	-	3193516	3194263
17262250	4.12	3.1	0.48	0.31	2.03	2.08619	0.0082	0.4665	ENSMUST00000128411; OTTMUST00000012309	Tgtp2	T cell specific GTPase 2	chr11	-	49057194	49064212
17262768	4.78	3.93	0.26	0.41	1.81	1.73993	0.0182	0.6647	NM_019723; XM_006533804; XM_006533805; XM_006533806; XM_006533807; XM_006533808; XM_006533809; XM_006533810; XM_011249155; XM_011249156; ENSMUST00000076493; ENSMUST00000124221; ENSMUST00000129301; ENSMUST00000143352; AB018436; BC132147; BC137908; OTTMUST00000012583; OTTMUST00000012584; OTTMUST00000012585; OTTMUST00000071537	Slc22a21	solute carrier family 22 (organic cation transporter), member 21	chr11	-	53949965	53980332
17266861	6.02	5.39	0.5	0.2	1.54	1.68825	0.0205	0.6897	NM_001167743; NM_181545; XM_006533484; ENSMUST00000038141; ENSMUST00000092838; ENSMUST00000108152; AY261798; OTTMUST00000001793; OTTMUST00000001795; AY261799	Slfn8	schlafen 8	chr11	-	83002158	83020810
17271763	7.13	6.53	0.16	0.26	1.51	1.61439	0.0243	0.7365	XM_006533653; ENSMUST00000092459; OTTMUST00000007762; BC119352; BC120623	Cd300lh	CD300 antigen like family member H	chr11	-	115042131	115048409
17278328	8.56	7.63	0.43	0.24	1.91	1.88273	0.0131	0.5885	NM_009252; XM_011244046; XM_011244047; XM_011244048; ENSMUST00000021506; BC013651; OTTMUST00000039207; M64086	Serpina3n	serine (or cysteine) peptidase inhibitor, clade A, member 3N	chr12	+	104406708	104414329
17280148	8.36	7.76	0.44	0.42	1.51	1.61439	0.0243	0.7365	NM_001159632; NM_133699; XM_006515194; XM_006515196; XM_006515198; XM_006515199; ENSMUST00000020884; ENSMUST00000095820; ENSMUST00000127185; ENSMUST00000140751; ENSMUST00000143131; ENSMUST00000153090; ENSMUST00000156727; AB088357; BC056636; OTTMUST00000058181; OTTMUST00000058298; OTTMUST00000058328; OTTMUST00000058329; OTTMUST00000058537; OTTMUST00000058538; OTTMUST00000058539	Atp6v1c2	ATPase, H+ transporting, lysosomal V1 subunit C2	chr12	-	17284721	17329359
17283088	4.04	2.48	0.68	0.07	2.96	2.45593	0.0035	0.3098	NR_103800; BC050791; DQ309695	1700019M22Rik	NFX-like protein	chr12	-	96046610	96047222
17283675	4.62	3.51	0.38	0.39	2.14	2.14267	0.0072	0.4458	NM_008458; XM_011244002; XM_011244003; ENSMUST00000085050; BC116724; OTTMUST00000068294	Serpina3c	serine (or cysteine) peptidase inhibitor, clade A, member 3C	chr12	-	104146382	104153872
17285944	5.49	4.79	0.2	0.14	1.62	2.16749	0.0068	0.4346	NM_001111110; NM_001284519; NM_001284520; NM_007717; XM_011244265; XM_011244266; XM_011244267; XM_011244268; XM_011244269; XM_011244270; XM_011244271; XM_011244272; XM_011244273; XM_011244274; ENSMUST00000050859; ENSMUST00000110391; ENSMUST00000131691; ENSMUST00000142882; ENSMUST00000144621; ENSMUST00000167746; AB061276; AB061277; BC055079; D21826; OTTMUST00000001364; OTTMUST00000001365; OTTMUST0…	Cmah	cytidine monophospho-N-acetylneuraminic acid hydroxylase	chr13	+	24327420	24477285
17286385	3.93	3.25	0.17	0.12	1.6	2.60206	0.0025	0.2657	NM_173052; XM_006516684; XM_006516685; XM_006516686; ENSMUST00000016951; AF426025; BC030354; OTTMUST00000001333	Serpinb1b	serine (or cysteine) peptidase inhibitor, clade B, member 1b	chr13	+	33084103	33094380
17289787	11.21	9.71	0.15	0.26	2.84	4.25806	5.52E-05	0.0328	OTTMUST00000120304; BC084675	Rps3a3; Rps3a1	ribosomal protein S3A3; ribosomal protein S3A1	chr13	+	108670579	108671440
17290238	7.34	6.45	0.47	0.84	1.86	1.67366	0.0212	0.6945	NM_027416; ENSMUST00000077698; BC005457	Calml3	calmodulin-like 3	chr13	-	3802893	3804318
17290913	3.6	2.96	0.18	0.24	1.56	2.20066	0.0063	0.4122	NM_010343; XM_011244283; ENSMUST00000004456; ENSMUST00000110491; BC100749; BC103588; BC103589; BC105648; OTTMUST00000001398	Gpx5	glutathione peroxidase 5	chr13	-	21286429	21292731
17291736	3.92	2.94	0.25	0.13	1.96	2.5376	0.0029	0.2889	NM_148942; XM_006516817; ENSMUST00000110273; ENSMUST00000172184; AF425084; BC062169; OTTMUST00000001354	Serpinb6c	serine (or cysteine) peptidase inhibitor, clade B, member 6c	chr13	-	33879816	33905708
17293858	2.95	2.21	0.5	0.37	1.67	2.21467	0.0061	0.4059	AY149175	Zfp640	zinc finger protein 640	chr13	-	66852174	66854962
17295607	5.44	4.73	0.31	0.02	1.64	2.48149	0.0033	0.3073	NM_010871; NM_021545; AF135494; AF381772; BC116347; OTTMUST00000071113	Naip6; Naip7	NLR family, apoptosis inhibitory protein 6; NLR family, apoptosis inhibitory protein 7	chr13	-	100281121	100317688
17296653	5.81	4.17	0.14	0.52	3.11	3.39794	0.0004	0.1142	NR_033388	Gm3002	alpha-takusan pseudogene	chr14	+	3572023	3830685
17297171	4.52	3.78	0.16	0.4	1.68	1.8041	0.0157	0.6189	NM_001163032; NM_028052; ENSMUST00000070323; ENSMUST00000112656; ENSMUST00000145700; ENSMUST00000147677; ENSMUST00000153954; BC026512; OTTMUST00000068728; OTTMUST00000068729; OTTMUST00000068730; OTTMUST00000068731; OTTMUST00000068732	Synpr	synaptoporin	chr14	+	13284780	13615469
17298998	4.7	3.87	0.05	0.41	1.78	2.36653	0.0043	0.3509	XR_383373; XR_874539; OTTMUST00000093223; OTTMUST00000110337	1700049E17Rik2; 1700049E17Rik1	tandem duplication of RIKEN cDNA 1700049E17 gene, gene 2; RIKEN cDNA 1700049E17 gene, gene 1	chr14	+	41573211	41581305
17299006	4.79	3.9	0.02	0.42	1.85	2.46852	0.0034	0.3073	XR_383373; XR_874539; OTTMUST00000093223	1700049E17Rik2; 1700049E17Rik1	tandem duplication of RIKEN cDNA 1700049E17 gene, gene 2; RIKEN cDNA 1700049E17 gene, gene 1	chr14	+	41924949	41933037
17299185	6.75	6.12	0.11	0.34	1.56	1.75449	0.0176	0.6518	NM_027518; XM_006519544; XR_874367; ENSMUST00000146150; ENSMUST00000147957; ENSMUST00000151749; AY255546; OTTMUST00000064091; OTTMUST00000064092; OTTMUST00000064094	Gpr137c	G protein-coupled receptor 137C	chr14	+	45219717	45281230
17299834	3.76	2.94	0.45	0.35	1.76	1.48017	0.0331	0.8147	OTTMUST00000133806	Trav14n-1	T cell receptor alpha variable 14N-1	chr14	+	52855614	52856165
17299842	4.86	4.25	0.08	0.15	1.53	2.38722	0.0041	0.3440	OTTMUST00000133617; OTTMUST00000133618; OTTMUST00000133810; OTTMUST00000133811	Trav9d-2; Trav4d-3; Trav9n-2; Trav4n-3	T cell receptor alpha variable 9D-2; T cell receptor alpha variable 4D-3; T cell receptor alpha variable 9N-2; T cell receptor alpha variable 4N-3	chr14	+	52892186	52900517
17299902	3.01	2.43	0.14	0.27	1.5	1.66354	0.0217	0.6985	OTTMUST00000133747; X02969	Trav6n-5; Trav6d-5	T cell receptor alpha variable 6N-5; T cell receptor alpha variable 6D-5	chr14	+	53104871	53105344
17299970	3.36	2.63	0.04	0.29	1.66	2.1549	0.0070	0.4392	OTTMUST00000134026; U07878	Trav14n-3; Trav14d-3-dv8	T cell receptor alpha variable 14N-3; T cell receptor alpha variable 14D-3-DV8	chr14	+	53370296	53370575
17300002	4.28	3.26	0.14	0.31	2.03	2.39794	0.0040	0.3397	OTTMUST00000035962	Trav6-5	T cell receptor alpha variable 6-5	chr14	+	53491115	53491620
17300027	4.86	3.85	0.36	0.64	2.02	1.6517	0.0223	0.7112	OTTMUST00000134163	Trav9-2	T cell receptor alpha variable 9-2	chr14	+	53591080	53591514
17300131	4.2	3.28	0.59	0.21	1.89	1.89279	0.0128	0.5790	OTTMUST00000134503	Traj61	T cell receptor alpha joining 61	chr14	+	54155005	54155076
17300139	4.43	3.68	0.25	0.39	1.68	1.33536	0.0462	0.8784	OTTMUST00000134511	Traj57	T cell receptor alpha joining 57	chr14	+	54158505	54158569
17300143	5.48	4.86	0.06	0.33	1.53	1.88606	0.0130	0.5870	OTTMUST00000134513	Traj55	T cell receptor alpha joining 55	chr14	+	54161439	54161501
17300217	4.09	3.21	0.17	0.23	1.84	2.88606	0.0013	0.1864	OTTMUST00000134656	Traj17	T cell receptor alpha joining 17	chr14	+	54201775	54201837
17302606	10.02	8.62	0.18	0.43	2.65	3.69897	0.0002	0.0858	BC092045	Tpm3	tropomyosin 3, gamma	chr14	+	113314608	113316713
17303474	5.5	4.8	0.23	0.21	1.63	1.84164	0.0144	0.6054	NM_001308285; NM_001308286; NM_010210; XM_006517924; XM_006517926; XM_006517927; XM_011244732; ENSMUST00000160340; ENSMUST00000160956; ENSMUST00000161179; ENSMUST00000161302; ENSMUST00000161895; ENSMUST00000162278; ENSMUST00000162817; ENSMUST00000179394; AF047699; AF055573; BC012662; OTTMUST00000087863; OTTMUST00000087866; OTTMUST00000087867; OTTMUST00000087868; OTTMUST00000087869; OTTMUST0000008…	Fhit	fragile histidine triad gene	chr14	-	9550092	11162035
17305034	4.99	4.32	0.55	0.28	1.6	1.42366	0.0377	0.8334	NM_011430; ENSMUST00000023826; AF017255; BC028508; OTTMUST00000085864	Sncg	synuclein, gamma	chr14	-	34370274	34374789
17305446	4.55	3.62	0.17	0.24	1.9	2.76955	0.0017	0.2049	XM_006544704; XM_011245310	LOC102639170	protein CDV3-like	chr14	-	43120933	43150222
17310922	7.01	6.27	0.44	0.48	1.68	1.30892	0.0491	0.8879	NM_016762; XM_006520023; ENSMUST00000022947; ENSMUST00000163455; BC005429; BC092298; U69262	Matn2	matrilin 2	chr15	+	34306681	34436274
17318020	7.37	6.1	0.86	0.19	2.41	1.97881	0.0105	0.5302	NM_010742; ENSMUST00000040404; BC025135; OTTMUST00000118624	Ly6d	lymphocyte antigen 6 complex, locus D	chr15	-	74762056	74763567
17323057	5.32	2.95	0.56	1.1	5.17	2.09691	0.0080	0.4619	NR_040574	Pla2g10os	phospholipase A2, group X, opposite strand	chr16	+	13729836	13739471
17325159	6.3	5.45	0.43	0.27	1.8	2.0655	0.0086	0.4794	NM_139300; XM_006521702; XM_006521703; XM_006521705; ENSMUST00000023538; ENSMUST00000155268; AY237726; AY237727; BC058610; BC145279; BC150749; OTTMUST00000041291; OTTMUST00000041292; AF314149	Mylk	myosin, light polypeptide kinase	chr16	+	34784921	35002434
17325938	4.71	4.09	0.27	0.16	1.54	1.67572	0.0211	0.6945	NM_001037719; NM_177584; XM_006521907; XM_006521908; XM_006521909; ENSMUST00000063654; ENSMUST00000102802; AY293285; BC108963; OTTMUST00000035544; BC108964	Btla	B and T lymphocyte associated	chr16	+	45224315	45252895
17326506	6.3	5.63	0.05	0.23	1.6	2.50864	0.0031	0.2987	NM_026588; ENSMUST00000055557; BC023414; OTTMUST00000058919	Stx19	syntaxin 19	chr16	+	62814676	62824346
17326936	4.2	3.32	0.24	0.51	1.85	1.71444	0.0193	0.6824	XM_006523122; XM_006543318; ENSMUST00000089101; ENSMUST00000187643	LOC102637070; Gm6358	keratin-associated protein 20-2-like; predicted gene 6358 [Source:MGI Symbol;Acc:MGI:3643237]	chr16	+	89140944	89141099
17326944	6.81	6.23	0.13	0.55	1.5	1.33819	0.0459	0.8784	XM_006523124; XM_006543320; ENSMUST00000089098	LOC102637417; Gm7735	keratin-associated protein 20-2-like; predicted gene 7735 [Source:MGI Symbol;Acc:MGI:3649168]	chr16	+	89169490	89169648
17329533	4.54	3.87	0.15	0.47	1.59	1.35754	0.0439	0.8655	NM_001284375; NM_175650; XM_006522196; XM_006522197; ENSMUST00000075806; ENSMUST00000142681; ENSMUST00000143373; ENSMUST00000152040; BC115739; OTTMUST00000063782; OTTMUST00000063783; OTTMUST00000063784; OTTMUST00000063785	Atp13a5	ATPase type 13A5	chr16	-	29231851	29378732
17330499	6.43	5.53	0.33	0.3	1.86	1.38934	0.0408	0.8518	NM_001007460; XM_006522310; XM_006522311; XM_011245936; XM_011245937; XM_011245938; XM_011245939; ENSMUST00000036321; ENSMUST00000165648; AY668949; BC139052; BC145525; BC145526; BC145527; BC145684	Zdhhc23	zinc finger, DHHC domain containing 23	chr16	-	43969078	43979093
17330805	3.77	2.79	0.36	0.1	1.97	2.55284	0.0028	0.2861	NM_198297; XM_006522730; XM_006522732; ENSMUST00000170861; AJ297969; BC104350; BC104351	Trat1	T cell receptor associated transmembrane adaptor 1	chr16	-	48731910	48772138
17331059	4.81	4.14	0.1	0.26	1.59	2.11351	0.0077	0.4547	NM_172825; XM_011245899; ENSMUST00000023437; BC132302; BC137963	Adgrg7	adhesion G protein-coupled receptor G7	chr16	-	56724609	56795858
17331886	2.33	1.64	0.21	0.24	1.61	1.5376	0.0290	0.7775	NM_183296; ENSMUST00000179707; AF345293; BC132658; BC132660; OTTMUST00000118226	Krtap16-3	keratin associated protein 16-3	chr16	-	88962304	88962873
17332893	7.39	6.27	0.25	0.51	2.18	1.8729	0.0134	0.5912	NM_001033178; XM_006523257; XR_876333; XR_876334; ENSMUST00000088940; OTTMUST00000131766; AK122507	Tmem181a	transmembrane protein 181A	chr17	+	6270475	6305783
17340548	6.62	5.89	0.45	0.09	1.66	1.77469	0.0168	0.6390	NR_033520	Tmem181b-ps	transmembrane protein 181B, pseudogene	chr17	-	6439002	6490378
17340831	4.17	3.41	0.14	0.22	1.69	2.33724	0.0046	0.3567	NM_009202; ENSMUST00000024596; AF010259; BC021651; U38652	Slc22a1	solute carrier family 22 (organic cation transporter), member 1	chr17	-	12648874	12675838
17341003	5.39	4.36	0.49	0.58	2.05	1.36151	0.0435	0.8618	NM_199252; XM_006523333; XM_011246215; XM_011246216; XM_011246217; XM_011246218; ENSMUST00000084966; BC128471; OTTMUST00000069555	Unc93a	unc-93 homolog A (C. elegans)	chr17	-	13108617	13131791
17343789	7.38	6.54	0.49	0.14	1.79	1.37263	0.0424	0.8591	NM_013585; XM_006523730; XM_006525330; XM_006536548; XM_006537282; ENSMUST00000114230; ENSMUST00000171321; ENSMUST00000173831; ENSMUST00000174576; ENSMUST00000178857; ENSMUST00000179593; BC116364; CT010227; D44454; D44456; D44457; D44461; KJ650226; OTTMUST00000093460; OTTMUST00000093461; OTTMUST00000093462; OTTMUST00000093463; OTTMUST00000093464; OTTMUST00000093465; U22447; U22448; U22919; U22920…	Psmb9	proteasome (prosome, macropain) subunit, beta type 9 (large multifunctional peptidase 2)	chr17	-	34181987	34187764
17343918	7.59	6.78	0.25	0.94	1.75	1.451	0.0354	0.8230	NM_009780; XM_006523531; XM_006523532; XM_006525280; XM_006525281; XM_011238116; XM_011251281; XR_385926; AK128974; BC067394; BC067409; BC150743; BC158005; M11729; OTTMUST00000096076; OTTMUST00000096077; OTTMUST00000096078	C4b	complement component 4B (Chido blood group)	chr17	-	34728380	34743897
17348016	4.94	4.35	0.63	0.09	1.51	1.32057	0.0478	0.8829	NM_020252; NM_177284; XM_006523803; XM_006523804; XM_006523807; XM_006523810; XM_006523811; XM_006523812; XM_006523815; XM_006523816; XM_006523818; XM_011246317; XM_011246318; ENSMUST00000054059; ENSMUST00000072671; ENSMUST00000159419; ENSMUST00000159778; ENSMUST00000160467; ENSMUST00000160800; ENSMUST00000160844; ENSMUST00000161102; ENSMUST00000161402; ENSMUST00000161637; ENSMUST00000162002; ENS…	Nrxn1	neurexin I	chr17	-	90033644	91092997
17349949	5.14	4.56	0.22	0.17	1.5	1.59346	0.0255	0.7488	NM_053147; ENSMUST00000097609; ENSMUST00000192409; AF326315; AY013784; BC094239; OTTMUST00000128691; OTTMUST00000128692	Pcdhb22	protocadherin beta 22	chr18	+	37518353	37521419
17353032	7.25	6.66	0.1	0.19	1.5	2.13668	0.0073	0.4461	NM_001033445; ENSMUST00000049260; AK220564	Garem	GRB2 associated, regulator of MAPK1	chr18	-	21127201	21300139
17357207	8	7.37	0.32	0.23	1.55	1.6216	0.0239	0.7291	NM_025791; BC066781; OTTMUST00000117916	Tmem223; Nxf1	transmembrane protein 223; nuclear RNA export factor 1	chr19	+	8770996	8772475
17357659	3.01	2.12	0.43	0.22	1.86	2.29243	0.0051	0.3794	NM_021718; ENSMUST00000035258; ENSMUST00000123758; ENSMUST00000136366; ENSMUST00000142135; ENSMUST00000144135; ENSMUST00000145160; AF230640; AF237913; AF354929; BC028433; OTTMUST00000070057; OTTMUST00000070058; OTTMUST00000070059; OTTMUST00000070060; OTTMUST00000070062; OTTMUST00000070063	Ms4a4b	membrane-spanning 4-domains, subfamily A, member 4B	chr19	+	11443558	11463549
17366258	7.24	6.62	0.26	0.14	1.53	2.20761	0.0062	0.4099	XM_011249822	LOC677525	sp110 nuclear body protein-like	chr1_GL456211_random	-	23282	73414
17366271	7.44	6.65	0.42	0.19	1.72	2.1549	0.0070	0.4392	NR_131981; XR_880929; XR_880930; XR_880932; XR_880933	LOC100041034	Sp110 nuclear body protein pseudogene	chr1_GL456211_random	-	160465	165124
17366352	7.34	6.55	0.47	0.23	1.72	2.24413	0.0057	0.4020	XM_011249731	LOC102633783	sp110 nuclear body protein-like	chr1_GL456221_random	-	30394	32306
17366451	7.65	6.98	0.06	0.11	1.59	2.48149	0.0033	0.3073	NM_001177843; NM_001177844; NM_172475; XM_006497436; XM_006497437; XM_006497438; XM_006497439; XM_006497440; XM_006497441; XM_006497442; XM_006497443; ENSMUST00000075767; ENSMUST00000091497; ENSMUST00000115037; ENSMUST00000115039; ENSMUST00000123919; ENSMUST00000132710; ENSMUST00000137809; ENSMUST00000138735; ENSMUST00000141746; ENSMUST00000142452; ENSMUST00000147156; ENSMUST00000153160; ENSMUST0…	Frmd4a	FERM domain containing 4A	chr2	+	4017717	4614043
17370735	5.18	4.42	0.34	0.22	1.69	1.74473	0.0180	0.6619	NM_009398; ENSMUST00000065927; BC021155; OTTMUST00000029578; U83903	Tnfaip6	tumor necrosis factor alpha induced protein 6	chr2	+	52038009	52056686
17374972	5.65	4.49	0.54	0.17	2.24	2.1549	0.0070	0.4397	NM_001114637; NR_104353; ENSMUST00000044675; ENSMUST00000130176; ENSMUST00000135365; ENSMUST00000139862; AB195274; AB195275; BC016255; OTTMUST00000118036; OTTMUST00000118037; OTTMUST00000118038; OTTMUST00000118039	Jmjd7; Gm28042	jumonji domain containing 7; predicted gene, 28042	chr2	+	120027483	120032604
17377019	4.45	3.75	0.3	0.43	1.62	1.32698	0.0471	0.8799	NM_001044750; NM_207275; ENSMUST00000037722; ENSMUST00000110032; OTTMUST00000007073; OTTMUST00000009529	Banf2	barrier to autointegration factor 2	chr2	+	144033059	144073979
17381357	5.47	4.75	0.27	0.23	1.64	2.18709	0.0065	0.4241	NM_001290374; NM_001290375; NM_001290376; NM_177343; XM_006497469; XM_006497470; XM_006497471; XM_006497473; XM_011238973; XM_011238974; XM_011238975; ENSMUST00000044009; ENSMUST00000114987; ENSMUST00000130470; ENSMUST00000155927; AY273822; BC025011; BC141413; BC141414; OTTMUST00000025786; OTTMUST00000025787; OTTMUST00000025788; OTTMUST00000025789	Camk1d	calcium/calmodulin-dependent protein kinase ID	chr2	-	5293457	5714664
17389820	5.19	4.46	0.34	0.33	1.65	1.4437	0.0360	0.8230	NM_139139; XR_374520; ENSMUST00000038439; ENSMUST00000125731; ENSMUST00000141009; OTTMUST00000037442; OTTMUST00000037443; OTTMUST00000037444; BC013487	Dnajc17	DnaJ (Hsp40) homolog, subfamily C, member 17	chr2	-	119172500	119208795
17393883	5.01	4.39	0.19	0.35	1.54	1.65561	0.0221	0.7042	NM_177263; ENSMUST00000103111; ENSMUST00000103112; ENSMUST00000109460; ENSMUST00000127201; ENSMUST00000133937; ENSMUST00000176141; AK122271; BC058111; OTTMUST00000002088; OTTMUST00000002090; OTTMUST00000038192; OTTMUST00000109947; OTTMUST00000109948	Zhx3	zinc fingers and homeoboxes 3	chr2	-	160765782	160872990
17394126	3.69	3.1	0.22	0.33	1.51	2.14874	0.0071	0.4397	NM_001045554; NM_138685; XM_006498957; ENSMUST00000018355; ENSMUST00000109376; ENSMUST00000164567; AF276974; BC061041; OTTMUST00000002135; OTTMUST00000038730	Wfdc15b	WAP four-disulfide core domain 15B	chr2	-	164214423	164221663
17395649	5.01	4.22	0.34	0.3	1.73	2.12494	0.0075	0.4520	NM_178254; XM_006500652; XM_011239944; XM_011239945; XM_011239946; ENSMUST00000037877; ENSMUST00000131881; ENSMUST00000161425; AY234363; BC108399; OTTMUST00000039295; OTTMUST00000039296; OTTMUST00000086954	Tcfl5	transcription factor-like 5 (basic helix-loop-helix)	chr2	-	180621956	180642708
17397810	3.95	3.2	0.33	0.13	1.68	1.61618	0.0242	0.7361	NR_004433	Gm8234	spermine synthase pseudogene	chr3	+	58652042	58654041
17398723	5.38	3.76	0.26	0.19	3.07	4.41794	3.82E-05	0.0269	NM_001289449; NM_007640; NR_038188; ENSMUST00000041920; ENSMUST00000192481; ENSMUST00000194208; BC057149; M63697; OTTMUST00000130480; OTTMUST00000130481	Cd1d2	CD1d2 antigen	chr3	+	86986586	86989533
17400545	12.58	11.84	0.2	0.23	1.67	2.12494	0.0075	0.4520	NM_013549; OTTMUST00000110342; OTTMUST00000110343	Hist2h2aa1; Hist2h2aa2	histone cluster 2, H2aa1; histone cluster 2, H2aa2	chr3	+	96245538	96246115
17400853	3.74	3.1	0.11	0.2	1.55	1.88606	0.0130	0.5879	NM_026328; ENSMUST00000029469; BC019465; OTTMUST00000071242	Reg4	regenerating islet-derived family, member 4	chr3	+	98222156	98236748
17402113	7.33	6.55	0.62	0.94	1.71	1.36251	0.0434	0.8618	NM_170778; XM_011240318; ENSMUST00000039177; ENSMUST00000126254; ENSMUST00000129148; ENSMUST00000149101; ENSMUST00000150950; ENSMUST00000200178; BC039699; OTTMUST00000064012; OTTMUST00000064013; OTTMUST00000064014; OTTMUST00000064015; OTTMUST00000064016; OTTMUST00000135317	Dpyd	dihydropyrimidine dehydrogenase	chr3	+	118562129	119432918
17407507	3.73	3.07	0.22	0.28	1.58	1.93181	0.0117	0.5609	NM_001007222; OTTMUST00000127150; BC141104	Tdpoz2	TD and POZ domain containing 2	chr3	-	93651571	93652663
17408017	12.58	11.84	0.2	0.23	1.67	2.12494	0.0075	0.4520	NM_178212; OTTMUST00000110342	Hist2h2aa2; Hist2h2aa1	histone cluster 2, H2aa2; histone cluster 2, H2aa1	chr3	-	96239716	96240293
17409575	4.15	3.55	0.33	0.21	1.51	1.36552	0.0431	0.8618	NM_001110505; NM_007446; ENSMUST00000067980; ENSMUST00000106540; ENSMUST00000142505; ENSMUST00000172885; ENSMUST00000174147; BC009121; OTTMUST00000053503; OTTMUST00000053504; OTTMUST00000053505; OTTMUST00000094851; OTTMUST00000094852; V00720	Amy1	amylase 1, salivary	chr3	-	113555710	113606699
17409792	9.17	8.51	0.11	0.31	1.58	2.05552	0.0088	0.4855	NM_023245; ENSMUST00000040097; ENSMUST00000119557; ENSMUST00000143611; ENSMUST00000197659; AF263246; AL391036; AL391037; BC010193; OTTMUST00000073936; OTTMUST00000073937; OTTMUST00000073938; OTTMUST00000135307	Palmd	palmdelphin	chr3	-	116918256	116968987
17415401	4.29	3.57	0.31	0.39	1.65	1.68194	0.0208	0.6900	NM_175647; ENSMUST00000052478; ENSMUST00000131576; AF542047; BC137613; OTTMUST00000017655; OTTMUST00000017656	Dmrta1	doublesex and mab-3 related transcription factor like family A1	chr4	+	89679436	89694772
17416814	3.3	2.54	0.19	0.22	1.68	1.82102	0.0151	0.6072	NM_001033226; NM_001285895; NM_001285896; NM_001285897; NM_001285898; XM_006502652; XM_006502653; XM_006502654; XM_006502655; XM_011240388; XM_011240389; XM_011240390; ENSMUST00000030285; ENSMUST00000106628; ENSMUST00000106629; ENSMUST00000106631; ENSMUST00000141555; BC044740; JN255799; OTTMUST00000018857; OTTMUST00000018858; OTTMUST00000018859; OTTMUST00000018860; OTTMUST00000053352	Calr4	calreticulin 4	chr4	+	109234485	109254571
17417240	4.84	3.96	0.21	0.2	1.84	2.55284	0.0028	0.2853	NM_001252539; NM_201640; XM_006503279; ENSMUST00000030480; ENSMUST00000030486; ENSMUST00000126645; ENSMUST00000141033; OTTMUST00000019527; OTTMUST00000019528; OTTMUST00000019529	Cyp4a31	cytochrome P450, family 4, subfamily a, polypeptide 31	chr4	+	115563649	115579015
17425878	3.98	2.7	1.62	0.32	2.42	1.38405	0.0413	0.8553	NM_008648; XM_011238331; XM_011249942; ENSMUST00000075973; BC012227; EU882229; M16358; OTTMUST00000017135	Mup4	major urinary protein 4	chr4	-	59956804	59960710
17427100	3.53	2.92	0.3	0.21	1.52	1.63827	0.0230	0.7217	ENSMUST00000105147; K01411; OTTMUST00000026418	Ifna2	interferon alpha 2	chr4	-	88682881	88683912
17427414	2.74	1.89	0.09	0.43	1.81	1.56225	0.0274	0.7606	NM_010007; XM_006502720; ENSMUST00000030299; BC021624; OTTMUST00000018013; U62294	Cyp2j5	cytochrome P450, family 2, subfamily j, polypeptide 5	chr4	-	96627432	96664154
17429803	4.44	3.68	0.32	0.27	1.69	1.39362	0.0404	0.8515	OTTMUST00000020851; OTTMUST00000020854; OTTMUST00000020853	Ndufs5	NADH dehydrogenase (ubiquinone) Fe-S protein 5	chr4	-	123712710	123718202
17434869	3.32	2.43	0.2	0.13	1.85	2.85387	0.0014	0.1907	NM_001310450; ENSMUST00000180642; ENSMUST00000188807	LOC105242399	spermatogenesis associated glutamate (E)-rich protein-like	chr5	+	15577337	15582097
17434884	5.97	5.13	0.26	0.25	1.79	2.95861	0.0011	0.1673	NR_001585	Speer4cos	spermatogenesis associated glutamate (E)-rich protein 4C, opposite strand transcript	chr5	+	15680710	15714596
17437887	6.53	5.89	0.21	0.25	1.56	1.57675	0.0265	0.7518	NM_001001980; NM_001256122; XM_006504179; XM_006504180; XM_006504181; XM_006504182; XM_006504183; XM_006504185; XM_011240793; XM_011240794; XM_011240795; ENSMUST00000038188; ENSMUST00000101164; ENSMUST00000117601; ENSMUST00000118242; ENSMUST00000119854; ENSMUST00000122812; ENSMUST00000127184; ENSMUST00000130228; ENSMUST00000132991; ENSMUST00000135334; ENSMUST00000137394; ENSMUST00000140428; ENSMU…	Limch1	LIM and calponin homology domains 1	chr5	+	66745835	67057159
17438721	5.63	4.06	1.11	0.53	2.96	1.59517	0.0254	0.7488	NM_011422; ENSMUST00000031211; ENSMUST00000189633; BC031806; BC031921; BC034553; BC055857; BC141243; BC145569; OTTMUST00000126082; OTTMUST00000126083; XM_006534843	Smr3a	submaxillary gland androgen regulated protein 3A	chr5	+	88002525	88008534
17438749	6.93	5.81	1.07	1.35	2.17	1.37059	0.0426	0.8591	NM_027793; ENSMUST00000073363; OTTMUST00000137120	Amtn	amelotin	chr5	+	88376108	88385916
17441524	3.87	2.96	0.33	0.29	1.88	1.45842	0.0348	0.8219	NM_007545; ENSMUST00000054836; ENSMUST00000184679; D83698; OTTMUST00000117740; OTTMUST00000117743	Hrk	harakiri, BCL2 interacting protein (contains only BH3 domain)	chr5	+	118169764	118189478
17441759	5.61	4.79	0.44	0.33	1.77	1.42022	0.0380	0.8340	NR_003507; ENSMUST00000086377; ENSMUST00000182725; ENSMUST00000183291; AB067529; AF418004; AF466822; OTTMUST00000113648; OTTMUST00000113649; NM_001083925; AF328926; AF418005; AF418006; BC012877; AF418007; AF418008; AF418009; AF466823	Oas1b	2-5 oligoadenylate synthetase 1B	chr5	+	120812635	120824177
17445642	3.1	2.17	0.28	0.26	1.91	1.98716	0.0103	0.5236	NM_001122661; ENSMUST00000159973; OTTMUST00000093835	Speer4e	spermatogenesis associated glutamate (E)-rich protein 4e	chr5	-	14933221	14938475
17445689	6.06	5.26	0.1	0.1	1.75	3.22185	0.0006	0.1319	NM_001281511; XM_006535608; XM_006535609; ENSMUST00000095005; ENSMUST00000179506; OTTMUST00000078983	Speer4c	spermatogenesis associated glutamate (E)-rich protein 4C	chr5	-	15709501	15714265
17449091	3.68	2.52	0.3	0.55	2.24	1.38195	0.0415	0.8572	AY487415; BC132661; BC132663; OTTMUST00000113853; OTTMUST00000113854	Pea15b	phosphoprotein enriched in astrocytes 15B	chr5	-	77511194	77511748
17449301	3.99	3.4	0.21	0.21	1.51	1.50307	0.0314	0.8008	NM_172880; ENSMUST00000161306; AY787860; BC115432; BC115433; OTTMUST00000089305	Tmprss11e	transmembrane protease, serine 11e	chr5	-	86705186	86745815
17450448	7.54	6.49	0.4	0.74	2.07	1.31876	0.0480	0.8829	NM_172777; XM_006534924; XM_006534925; XM_006534926; ENSMUST00000031238; ENSMUST00000100961; ENSMUST00000196820; ENSMUST00000199453; DQ985742; OTTMUST00000133911; OTTMUST00000134012; OTTMUST00000134013; BC057170	Gbp9	guanylate-binding protein 9	chr5	-	105078394	105110292
17450477	2.85	2.17	0.62	0.08	1.61	1.69037	0.0204	0.6897	NM_194336; XM_006534687; XM_006534688; XM_006534689; XM_006534690; XM_006534691; XM_011249385; XM_011249386; ENSMUST00000196520; ENSMUST00000199944; ENSMUST00000200045; BC007143; OTTMUST00000134024; OTTMUST00000134025; OTTMUST00000137106; BC057969; BC115768	Gbp6	guanylate binding protein 6	chr5	-	105157840	105293699
17454209	4.99	3.65	0.79	0.67	2.53	1.41229	0.0387	0.8425	NM_080450; XM_011240931; ENSMUST00000077119; ENSMUST00000199083; AY289210; AY293564; AY297108; BC125305; OTTMUST00000135503; OTTMUST00000135504	Gjc3	gap junction protein, gamma 3	chr5	-	137953809	137962959
17454301	3.82	3.22	0.1	0.29	1.52	1.73283	0.0185	0.6711	NM_001033416; XM_006504578; XM_006504579; XM_006504581; XM_006504582; XM_006504583; ENSMUST00000100530; ENSMUST00000161279; ENSMUST00000161647; ENSMUST00000161665; ENSMUST00000162557; OTTMUST00000054624; OTTMUST00000054625; OTTMUST00000054626; OTTMUST00000054627; OTTMUST00000054628	Gal3st4	galactose-3-O-sulfotransferase 4	chr5	-	138264921	138272840
17457373	3.45	2.85	0.2	0.24	1.52	1.5376	0.0290	0.7768	NM_029921; ENSMUST00000031851; BC104374; BC104375; BC119477	Tmem213	transmembrane protein 213	chr6	+	38109353	38115806
17463482	5.08	4.4	0.16	0.18	1.6	1.98297	0.0104	0.5266	NM_153094; NR_024262; NR_024263; XM_006506033; XM_006506034; XM_006506035; XM_006506036; ENSMUST00000032257; ENSMUST00000203059; ENSMUST00000204320; ENSMUST00000204413; ENSMUST00000204508; ENSMUST00000204784; AY029597; BC107177; BC107178; BC127141; BC127142; DQ237931; HQ713435; OTTMUST00000139337; OTTMUST00000139338; OTTMUST00000139339; OTTMUST00000139340; OTTMUST00000139341; OTTMUST00000139342	Klrb1f	killer cell lectin-like receptor subfamily B member 1F	chr6	+	129045901	129057471
17466833	4.27	3.62	0.54	0.33	1.57	1.78781	0.0163	0.6284	NM_010453; ENSMUST00000048794; BC011063; M28021; M36604; OTTMUST00000045387	Hoxa5	homeobox A5	chr6	-	52201754	52204587
17466982	5.7	5.11	0.38	0.2	1.51	1.61979	0.0240	0.7327	NM_027268; XM_006506572; XM_011241459; XR_868884; ENSMUST00000019268; ENSMUST00000124325; ENSMUST00000129744; ENSMUST00000140235; ENSMUST00000203800; ENSMUST00000205108; AK129084; BC023889; BC058619; OTTMUST00000060806; OTTMUST00000060807; OTTMUST00000060808; OTTMUST00000060809; OTTMUST00000141859; OTTMUST00000141860	Scrn1	secernin 1	chr6	-	54505890	54566489
17468432	2.71	2.1	0.14	0.21	1.53	2.01773	0.0096	0.5059	NM_023493; ENSMUST00000032074; OTTMUST00000087640; ENSMUST00000174143; BC024605; BC014696	Cml5; Gm11128; Cml3	camello-like 5; predicted gene 11128; camello-like 3	chr6	-	85817218	85820972
17469656	8.14	7.49	0.32	0.07	1.56	1.46092	0.0346	0.8215	NM_080448; XM_006506144; XM_006506145; XM_006506146; XM_006506147; ENSMUST00000060215; ENSMUST00000088373; ENSMUST00000113169; ENSMUST00000131835; ENSMUST00000143475; AF338472; AF496547; OTTMUST00000054370; OTTMUST00000054372; OTTMUST00000054373; OTTMUST00000054374; OTTMUST00000090761	Srgap3	SLIT-ROBO Rho GTPase activating protein 3	chr6	-	112717971	112947266
17471565	3.83	3.06	0.71	0.03	1.71	1.37263	0.0424	0.8591	NM_001083322; NM_001286018; NM_033078; XM_011241369; ENSMUST00000032252; ENSMUST00000095412; ENSMUST00000137660; ENSMUST00000152256; ENSMUST00000168919; ENSMUST00000204694; AF030313; AF039026; AF054819; AY860972; BC057147; CT010384; OTTMUST00000080884; OTTMUST00000080886; OTTMUST00000080887; OTTMUST00000140014; OTTMUST00000140016; OTTMUST00000140017	Klrk1	killer cell lectin-like receptor subfamily K, member 1	chr6	-	129610321	129623864
17471616	3.84	2.95	0.22	0.26	1.86	2.85387	0.0014	0.1902	NM_177155; ENSMUST00000050385; AY324873; BC132406; BC132408; OTTMUST00000080901	Klri2	killer cell lectin-like receptor family I member 2	chr6	-	129729041	129740484
17471757	3.36	2.36	0.5	0.47	2.01	1.5544	0.0279	0.7665	NM_010651; XM_006536417; XM_011241233; XM_011241234; XM_011241235; XM_011251543; AY860970; OTTMUST00000055450; OTTMUST00000055451; U34891; XM_006536416; FJ159530; U49865; U49866; XM_011238036; XM_011251547; XM_011251548; XM_011251688; XM_011251689; AF237686; U34892; U49867	Klra9; Klra3	killer cell lectin-like receptor subfamily A, member 9; killer cell lectin-like receptor, subfamily A, member 3	chr6	-	130178682	130193112
17472443	8.19	7.54	0.36	0.27	1.57	1.63827	0.0230	0.7217	NM_001267707; NM_130861; ENSMUST00000081380; ENSMUST00000111822; ENSMUST00000111825; ENSMUST00000128446; ENSMUST00000153268; AF240694; BC004814; OTTMUST00000059261; OTTMUST00000059262; OTTMUST00000059263; OTTMUST00000059264; OTTMUST00000059265; BC013594	Slco1a5	solute carrier organic anion transporter family, member 1a5	chr6	-	142234222	142322981
17473671	3.23	2.52	0.28	0.18	1.64	1.89963	0.0126	0.5762	NM_172481; XM_006539704; ENSMUST00000047809; ENSMUST00000117413; ENSMUST00000132990; AY355342; AY596198; BC066795; OTTMUST00000067081; OTTMUST00000067082; OTTMUST00000067083	Nlrp4b	NLR family, pyrin domain containing 4B	chr7	+	10687793	10730168
17474752	4.46	3.57	0.13	0.3	1.85	2.95861	0.0011	0.1693	NR_033693	Gm4541	NLR family, pyrin domain containing 4E pseudogene	chr7	+	21445773	21473621
17474767	4.46	3.57	0.13	0.3	1.85	2.95861	0.0011	0.1693	NR_033693	Gm4541	NLR family, pyrin domain containing 4E pseudogene	chr7	+	21928579	21956425
17476673	9.77	7.54	0.35	3.1	4.68	1.37572	0.0421	0.8586	NM_009596; ENSMUST00000085618; ENSMUST00000173387; BC016132; BC132436; OTTMUST00000019013; OTTMUST00000095698	Scgb1b27	secretoglobin, family 1B, member 27	chr7	+	34021483	34022881
17483098	6.38	5.76	0.24	0.14	1.53	2.61979	0.0024	0.2598	NM_024228; ENSMUST00000032944	Gdpd3	glycerophosphodiester phosphodiesterase domain containing 3	chr7	+	126766414	126775645
17486748	4.49	3.7	0.51	0.04	1.72	1.98716	0.0103	0.5236	NM_145707; ENSMUST00000086122; ENSMUST00000095217; ENSMUST00000173395; ENSMUST00000173912; ENSMUST00000174151; ENSMUST00000174443; AY094981; OTTMUST00000097078; OTTMUST00000097079; OTTMUST00000097080; OTTMUST00000097081; ENSMUST00000182148; OTTMUST00000113661	Obox3	oocyte specific homeobox 3	chr7	-	15479825	15639902
17487539	5.15	4.35	0.38	0.25	1.74	2.3279	0.0047	0.3609	XR_881883; XR_881884; ENSMUST00000177741	LOC101055864; Gm4565	serine/threonine-protein kinase MARK2 pseudogene; predicted gene 4565 [Source:MGI Symbol;Acc:MGI:3782749]	chr7	-	20592972	20599021
17487629	5.15	4.35	0.38	0.25	1.74	2.3279	0.0047	0.3609	XR_881883; XR_881884; ENSMUST00000177741	LOC101055864; Gm4565	serine/threonine-protein kinase MARK2 pseudogene; predicted gene 4565 [Source:MGI Symbol;Acc:MGI:3782749]	chr7	-	22582079	22588127
17491535	6.54	5.14	0.31	0.21	2.63	3.52288	0.0003	0.0953	XR_864534	Ipw	imprinted gene in the Prader-Willi syndrome region	chr7	-	59673461	59673554
17491537	7.63	6.01	0.13	0.26	3.06	4.95861	1.10E-05	0.0120	NR_033778; NR_033779	Snord116l1; Snord116l2	small nucleolar RNA, C/D box 116-like 1; small nucleolar RNA, C/D box 116-like 2	chr7	-	59675988	59676081
17491539	7.63	6.01	0.13	0.26	3.06	4.95861	1.10E-05	0.0120	NR_033778; NR_033779	Snord116l1; Snord116l2	small nucleolar RNA, C/D box 116-like 1; small nucleolar RNA, C/D box 116-like 2	chr7	-	59678509	59678602
17491566	7.63	6.01	0.13	0.26	3.06	4.95861	1.10E-05	0.0120	NR_033778; NR_033779	Snord116l1; Snord116l2	small nucleolar RNA, C/D box 116-like 1; small nucleolar RNA, C/D box 116-like 2	chr7	-	59683586	59683679
17491570	7.63	6.01	0.13	0.26	3.06	4.95861	1.10E-05	0.0120	NR_033778; NR_033779	Snord116l1; Snord116l2	small nucleolar RNA, C/D box 116-like 1; small nucleolar RNA, C/D box 116-like 2	chr7	-	59695744	59695837
17491572	7.63	6.01	0.13	0.26	3.06	4.95861	1.10E-05	0.0120	NR_033778; NR_033779	Snord116l1; Snord116l2	small nucleolar RNA, C/D box 116-like 1; small nucleolar RNA, C/D box 116-like 2	chr7	-	59700880	59700969
17491574	7.63	6.01	0.13	0.26	3.06	4.95861	1.10E-05	0.0120	NR_033778; NR_033779	Snord116l1; Snord116l2	small nucleolar RNA, C/D box 116-like 1; small nucleolar RNA, C/D box 116-like 2	chr7	-	59703429	59703518
17491576	7.63	6.01	0.13	0.26	3.06	4.95861	1.10E-05	0.0120	NR_033778; NR_033779	Snord116l1; Snord116l2	small nucleolar RNA, C/D box 116-like 1; small nucleolar RNA, C/D box 116-like 2	chr7	-	59711011	59711100
17491578	7.63	6.01	0.13	0.26	3.06	4.95861	1.10E-05	0.0120	NR_033778; NR_033779	Snord116l1; Snord116l2	small nucleolar RNA, C/D box 116-like 1; small nucleolar RNA, C/D box 116-like 2	chr7	-	59716061	59716150
17491580	7.63	6.01	0.13	0.26	3.06	4.95861	1.10E-05	0.0120	NR_033778; NR_033779	Snord116l1; Snord116l2	small nucleolar RNA, C/D box 116-like 1; small nucleolar RNA, C/D box 116-like 2	chr7	-	59726163	59726252
17491582	7.63	6.01	0.13	0.26	3.06	4.95861	1.10E-05	0.0120	NR_033778; NR_033779	Snord116l1; Snord116l2	small nucleolar RNA, C/D box 116-like 1; small nucleolar RNA, C/D box 116-like 2	chr7	-	59751491	59751580
17491584	7.63	6.01	0.13	0.26	3.06	4.95861	1.10E-05	0.0120	NR_033778; NR_033779	Snord116l1; Snord116l2	small nucleolar RNA, C/D box 116-like 1; small nucleolar RNA, C/D box 116-like 2	chr7	-	59754004	59754093
17491586	7.63	6.01	0.13	0.26	3.06	4.95861	1.10E-05	0.0120	NR_033778; NR_033779	Snord116l1; Snord116l2	small nucleolar RNA, C/D box 116-like 1; small nucleolar RNA, C/D box 116-like 2	chr7	-	59771658	59771747
17491588	7.63	6.01	0.13	0.26	3.06	4.95861	1.10E-05	0.0120	NR_033778; NR_033779	Snord116l1; Snord116l2	small nucleolar RNA, C/D box 116-like 1; small nucleolar RNA, C/D box 116-like 2	chr7	-	59789333	59789422
17491590	7.63	6.01	0.13	0.26	3.06	4.95861	1.10E-05	0.0120	NR_033778; NR_033779	Snord116l1; Snord116l2	small nucleolar RNA, C/D box 116-like 1; small nucleolar RNA, C/D box 116-like 2	chr7	-	59794362	59794451
17491592	7.63	6.01	0.13	0.26	3.06	4.95861	1.10E-05	0.0120	NR_033778; NR_033779	Snord116l1; Snord116l2	small nucleolar RNA, C/D box 116-like 1; small nucleolar RNA, C/D box 116-like 2	chr7	-	59801958	59802047
17491594	7.63	6.01	0.13	0.26	3.06	4.95861	1.10E-05	0.0120	NR_033778; NR_033779	Snord116l1; Snord116l2	small nucleolar RNA, C/D box 116-like 1; small nucleolar RNA, C/D box 116-like 2	chr7	-	59806997	59807086
17491640	2.7	2.04	0.32	0.21	1.59	1.31876	0.0480	0.8829	NR_028529; AF357424	Snord64	small nucleolar RNA, C/D box 64	chr7	-	59978808	59978874
17491755	4.71	4.07	0.13	0.26	1.57	1.72584	0.0188	0.6742	NM_011746; ENSMUST00000094340; BC054771	Mkrn3	makorin, ring finger protein, 3	chr7	-	62417593	62420153
17492244	5.36	4.27	0.36	0.6	2.12	1.82681	0.0149	0.6072	NM_008746; NM_182809; XM_006540691; XM_006540692; XM_011250815; XM_011250816; XM_011250817; XR_882022; XR_882023; XR_882024; XR_882025; ENSMUST00000039431; ENSMUST00000039438; ENSMUST00000151885; ENSMUST00000155795; ENSMUST00000193002; ENSMUST00000195262; AF035399; AF035400; AY336094; BC139764; OTTMUST00000050042; OTTMUST00000050043; OTTMUST00000050044; OTTMUST00000050045; OTTMUST00000131058; OTT…	Ntrk3	neurotrophic tyrosine kinase, receptor, type 3	chr7	-	78192114	78578408
17494246	3.68	2.89	0.22	0.14	1.73	2	0.0100	0.5160	NM_008221; ENSMUST00000033229; M26897; OTTMUST00000045676; BC057014; J00415	Hbb-y	hemoglobin Y, beta-like embryonic chain	chr7	-	103851745	103853240
17498722	6.9	5.84	1.06	0.52	2.08	1.44855	0.0356	0.8230	NM_001204959; NM_022984; ENSMUST00000012849; ENSMUST00000169234; AF290870; AF323080; BC051196; OTTMUST00000075911	Retn	resistin	chr8	+	3655770	3660110
17499739	3.9	2.97	0.09	0.21	1.91	3.30103	0.0005	0.1264	NM_207658; ENSMUST00000098897; AY746427; OTTMUST00000047264	Defa22	defensin, alpha, 22	chr8	+	21162277	21163249
17500334	4.84	3.99	0.28	0.36	1.8	1.49621	0.0319	0.8068	NM_001013609; XM_006509171; XM_006509172; ENSMUST00000095375; AY552600; BC139071; BC139072	Tex24	testis expressed gene 24	chr8	+	27344394	27349188
17500814	3.95	3.31	0.05	0.33	1.56	1.50307	0.0314	0.8008	NM_001160412; XM_006509471; XM_006509472; XM_006509473; ENSMUST00000163869; EU599038; EU599039; EU599040	Triml2	tripartite motif family-like 2	chr8	+	43180541	43193884
17505124	6.39	5.25	0.37	0.47	2.19	2.0655	0.0086	0.4794	NM_001037809; NM_007665; ENSMUST00000080797; BC098459	Cdh3	cadherin 3	chr8	+	106510891	106556908
17507940	3.64	2.71	0.37	0.31	1.9	2.36653	0.0043	0.3509	NM_139219; ENSMUST00000057076; BC109177; OTTMUST00000049138	Defb9	defensin beta 9	chr8	-	21881713	21885434
17510494	7.93	7.13	0.14	0.43	1.74	2.11351	0.0077	0.4577	BC092060	Hmgn2	high mobility group nucleosomal binding domain 2	chr8	-	72304110	72305260
17514424	9.32	8.64	0.21	0.21	1.61	1.38934	0.0408	0.8518	NM_009807; ENSMUST00000027015; BC008152; L03799; L28095	Casp1	caspase 1	chr9	+	5298517	5307281
17514435	6.29	5.08	0.19	0.55	2.31	3.1549	0.0007	0.1435	NM_007609; XM_006509837; XM_006509838; XM_006509839; ENSMUST00000027012; ENSMUST00000152651; ENSMUST00000159461; ENSMUST00000160064; ENSMUST00000160521; ENSMUST00000162846; ENSMUST00000163086; AB480706; BC061255; OTTMUST00000085221; OTTMUST00000085222; OTTMUST00000085223; OTTMUST00000085224; OTTMUST00000085225; OTTMUST00000085226; OTTMUST00000085227; U59463	Casp4	caspase 4, apoptosis-related cysteine peptidase	chr9	+	5308828	5336791
17532106	3.66	2.91	0.34	0.19	1.68	2.22185	0.0060	0.4020	NR_033303; BC147282; BC147283; OTTMUST00000090304	Slc22a13b-ps	solute carrier family 22 (organic cation transporter), member 13b, pseudogene	chr9	-	119220491	119231692
17532605	8.85	7.55	0.66	0.51	2.45	2.63827	0.0023	0.2447	ENSMUST00000082395	mt-Tm	mitochondrially encoded tRNA methionine [Source:MGI Symbol;Acc:MGI:102480]	chrM	+	3845	3913
17532615	9.62	8.08	0.73	0.57	2.92	3	0.0010	0.1597	ENSMUST00000082406	mt-Tk	mitochondrially encoded tRNA lysine [Source:MGI Symbol;Acc:MGI:102483]	chrM	+	7700	7764
17532623	8.35	6.44	0.55	0.51	3.76	3.52288	0.0003	0.0949	ENSMUST00000082412	mt-Tr	mitochondrially encoded tRNA arginine [Source:MGI Symbol;Acc:MGI:102476]	chrM	+	9808	9875
17532627	10.42	9.09	0.63	1.15	2.52	1.84771	0.0142	0.6009	ENSMUST00000082415	mt-Th	mitochondrially encoded tRNA histidine [Source:MGI Symbol;Acc:MGI:102485]	chrM	+	11546	11612
17532629	8.82	6.71	0.74	1.48	4.3	2.16115	0.0069	0.4392	ENSMUST00000082416; ENSMUST00000082417	mt-Ts2; mt-Tl2	mitochondrially encoded tRNA serine 2 [Source:MGI Symbol;Acc:MGI:102474]; mitochondrially encoded tRNA leucine 2 [Source:MGI Symbol;Acc:MGI:102481]	chrM	+	11613	11741
17532635	6.4	4.64	0.96	0.33	3.38	2.5376	0.0029	0.2889	ENSMUST00000082422	mt-Tt	mitochondrially encoded tRNA threonine [Source:MGI Symbol;Acc:MGI:102473]	chrM	+	15289	15355
17532637	7.7	6.55	0.26	0.51	2.21	3.30103	0.0005	0.1264	ENSMUST00000082394	mt-Tq	mitochondrially encoded tRNA glutamine [Source:MGI Symbol;Acc:MGI:102477]	chrM	-	3772	3842
17532639	7.11	5.75	0.57	0.32	2.58	3.22185	0.0006	0.1350	ENSMUST00000082398	mt-Ta	mitochondrially encoded tRNA alanine [Source:MGI Symbol;Acc:MGI:102491]	chrM	-	5018	5086
17532641	9.07	8.09	0.5	0.43	1.98	1.88273	0.0131	0.5885	ENSMUST00000082399	mt-Tn	mitochondrially encoded tRNA asparagine [Source:MGI Symbol;Acc:MGI:102479]	chrM	-	5089	5159
17532643	6.85	5.74	0.26	0.58	2.16	2.74473	0.0018	0.2095	ENSMUST00000082400	mt-Tc	mitochondrially encoded tRNA cysteine [Source:MGI Symbol;Acc:MGI:102490]	chrM	-	5192	5257
17532645	8.1	6.99	0.37	0.45	2.16	2.67778	0.0021	0.2331	ENSMUST00000082401	mt-Ty	mitochondrially encoded tRNA tyrosine [Source:MGI Symbol;Acc:MGI:102470]	chrM	-	5260	5326
17532651	12.33	11.66	0.25	0.07	1.59	1.76195	0.0173	0.6454	ENSMUST00000082420	mt-Te	mitochondrially encoded tRNA glutamic acid [Source:MGI Symbol;Acc:MGI:102488]	chrM	-	14071	14139
17532653	6.98	5.28	0.81	0.4	3.25	2.14874	0.0071	0.4411	ENSMUST00000082423	mt-Tp	mitochondrially encoded tRNA proline [Source:MGI Symbol;Acc:MGI:102478]	chrM	-	15356	15422
17532662	6.62	5.83	0.08	0.08	1.73	2.92082	0.0012	0.1743	XR_392683	LOC100861749	protein SFI1 homolog	chrUn_JH584304	+	2411	52732
17532694	7.64	6.53	0.4	0.15	2.16	2.37675	0.0042	0.3440	NR_003518; BC003217	Pisd-ps3	phosphatidylserine decarboxylase, pseudogene 3	chrUn_JH584304	-	52674	59689
17533934	5.33	3.65	0.38	0.75	3.18	2.05552	0.0088	0.4855	ENSMUST00000177990	Spin2f	spindlin family, member 2F [Source:MGI Symbol;Acc:MGI:3780958]	chrX	+	31253762	31255381
17533939	7.27	5.69	0.24	0.28	2.99	4.72354	1.89E-05	0.0148	NM_027955; ENSMUST00000178070	Gmcl1l	germ cell-less homolog 1 (Drosophila)-like	chrX	+	32560055	32562014
17534162	4.54	3.6	0.33	0.26	1.91	1.75696	0.0175	0.6500	NM_001310503; NM_029203; BC132216; BC132220; BC145534; DQ058639; OTTMUST00000041466; OTTMUST00000097685	Rhox2a	reproductive homeobox 2A	chrX	+	37244976	37249690
17534197	5.69	4.99	0.33	0.08	1.62	1.82391	0.0150	0.6072	NM_001099316; XM_006541415; XM_006541416; ENSMUST00000115191; OTTMUST00000041493	Rhox2b	reproductive homeobox 2B	chrX	+	37412067	37422036
17534834	3.71	2.81	0.34	0.58	1.86	2.10791	0.0078	0.4577	NM_029181; OTTMUST00000042195	Slxl1	Slx-like 1	chrX	+	55226876	55243736
17537134	2.72	2.08	0.3	0.16	1.56	1.79588	0.0160	0.6233	NM_001033251; NM_001177781; NM_001177782; XM_006527931; XM_006527932; ENSMUST00000101294; ENSMUST00000117310; ENSMUST00000118820; ENSMUST00000120971; ENSMUST00000138031; ENSMUST00000156709; ENSMUST00000178838; OTTMUST00000043852; OTTMUST00000043853; OTTMUST00000043854; OTTMUST00000043855; OTTMUST00000043856; OTTMUST00000043857	Gpr174	G protein-coupled receptor 174	chrX	+	107255878	107296769
17540109	2.49	1.65	0.33	0.3	1.79	1.72816	0.0187	0.6742	NM_001205108; XM_006527693; ENSMUST00000138642; OTTMUST00000040513	Ssxb6	synovial sarcoma, X member B, breakpoint 6	chrX	-	8542604	8548256
17542279	4.5	3.71	0.12	0.51	1.73	1.32975	0.0468	0.8799	NM_001045539; XM_006528206; XM_006528207; XM_006528208; XM_006528209; XM_006528210; XM_006534670; XM_006534671; XM_006534672; XM_006534673; XM_006534674; XM_011247652; XM_011247653; XM_011247654; XM_011251439; XM_011251440; XM_011251441; BC051681; OTTMUST00000042847; OTTMUST00000043094; OTTMUST00000043095	Xlr5a	X-linked lymphocyte-regulated 5A	chrX	-	73107635	73117702
17544295	4.04	3.13	0.22	0.47	1.88	1.72584	0.0188	0.6742	XM_011247724	Srsx	serine-rich, secreted, X-linked	chrX	-	123221399	123222481
17548861	4.99	3.89	0.33	0.49	2.14	2.52288	0.0030	0.2927	XM_990209; OTTMUST00000043285	Spin2-ps2	spindlin family, member 2, pseudogene 2	chrX	-	74677268	74677978
